# Supplementary material for: Bathymetric distribution of parasitic copepods: strategies for adaptation to the deep-sea environment
Source: Parasitology. 2025 Sep 19;152(12):1263–74. doi: 10.1017/S0031182025100851 (PMC12921265; doi:10.1017/S0031182025100851)
Supplement: Yumura et al. supplementary material 2 — Yumura et al. supplementary material [file S0031182025100851sup002.xlsx]

## Sheet: Table 1
	Supplementary table 1. The information of parasitic copepods obtained from our specimen examination
		Locality	Date	Depth	Prevalence	Intensity	Intensity Range	Num. Host
	Bomolochidae
	Hamaticolax coelorinchi from Coelorinchus hubbsi
	Site 1	Suruga Bay	1973-06-10	320	0	0	0	1
	Site 2	Chiba	1978-05-11	NA	0	0	0	1
	Site 3	Kochi	1981-12-01	NA	0	0	0	4
	Site 4	Suruga Bay	1990-10-04	NA	0	0	0	1
	Site 5	Kochi	1992-12-04	NA	0	0	0	1
	Site 6	Suruga Bay	1995-10-03	350	0.67	2	1–3	3
	Site 7	Suruga Bay	1996-11-12	403	0	0	0	1
	Site 8	Kochi	1998-01-25	300	0	0	0	4
	Site 9	Kochi	1998-12-09	300	0	0	0	4
	Site 10	Tohoku	2002-10-26	315	0	0	0	1
	Site 11	Okinawa	2005-05-25	619	0	0	0	1
	All site from	Chiba to Okinawa	10 June 1973–25 May 2005	300–619	0.09	2	1–3	22
	Hamaticolax coelorinchi from Coelorinchus kishinouyei
	Site 1	Suruga Bay	1905-07-04	NA	0	0	0	1
	Site 2	Suruga Bay	16-20 September 1968	NA	0	0	0	3
	Site 3	Suruga Bay	1969-11-28	NA	0	0	0	3
	Site 4	Suruga Bay	1969?	NA	0.46	6.83	1–23	13
	Site 5	Suruga Bay	1973-10-28	261	0	0	0	1
	Site 6	Suruga Bay	1973-05-16	NA	0	0	0	1
	Site 7	Suruga Bay	1978-11-20	290	0	0	0	1
	Site 8	Suruga Bay	1983-02-26	NA	0.5	1	1	2
	Site 9	Suruga Bay	1986-04-01	350	0.25	1	1	4
	Site 10	Suruga Bay	1993-11-17	370	0.76	2.84	1–5	25
	Site 11	Suruga Bay	1994-10-25	288	0	0	0	6
	Site 12	Suruga Bay	1994-10-25	391	0	0	0	1
	Site 13	Suruga Bay	1994-10-26	225	0	0	0	1
	Site 14	Suruga Bay	1996-11-10	343	0	0	0	1
	Site 15	Suruga Bay	1997-03-05	NA	0	0	0	1
	Site 16	Suruga Bay	2000-03-15	NA	0	0	0	1
	Site 17	Suruga Bay	2020-12-22	NA	0	0	0	6
	Site 18	Suruga Bay	2023-01-17	210	0	0	0	6
	Site 19	Suruga Bay	2023-01-17	240	0.51	4	1–21	43
	All site in	Suruga Bay	4 July 1905–17 January 2023	210–391	0.41	3.78	1–23	119
	Hamaticolax physiculi from Physiculus japonicus
	Site 1	Chiba	2001-06-22	529	0	0	0	2
	Site 2	Chiba	2022-10-20	200	0	0	0	1
	Site 3	Suruga Bay	2023-05-09	300	0	0	0	3
	Site 4	Ibaraki	2023-07-24	NA	0	0	0	1
	Site 5	Suruga Bay	2024-03-24	300	1	9	9	1
	Site 6	Suruga Bay	2024-03-05	300	0	0	0	1
	All site from	Ibaraki to Suruga	22 June 2001–5 March 2024	200–529	0.17	9	9	6
	Chondracanthidae
	Acanthochondria incisa from Helicolenus hilgendorfi
	Site 1	Suruga Bay	2023-05-09	300	0	0	0	8
	Site 2	Suruga Bay	2024-03-05	300	0.67	1	1	3
	Site 3	Suruga Bay	2024-03-07	300	0.33	1	1	3
	Site 4	Suruga Bay	2024-03-24	300	0.67	1	1	3
	All site in	Suruga Bay	9 May 2023–24 March 2024	300	0.29	1	1	17
	Chondracanthodes deflexus from Coryphaenoides yaquinae
	Site 1	Japan Trench	2023-09-26	5171	0.25	1	1	4
	Site 2	Japan Trench	2023-09-27	3436	0.5	22	22	2
	Site 3	Japan Trench	2023-09-27	3692	1	14	14	1
	Site 4	Japan Trench	2023-09-27	4559	0.67	5.5	3–8	3
	All site in	Japan Trench	26–27 September 2023	3436–5171	0.5	9.6	1–22	10
	Chondracanthus distortus from Zenopsis nebulosa
	Station 1	Suruga Bay	2024-03-07	300	1	31.5	12–51	2
	Station 2	Suruga Bay	2024-03-24	300	0	0	0	1
	All site in	Suruga Bay	7–24 March 2024	300	0.67	31.5	12–51	3
	Lateracanthus quadripedis from Coryphaenoides acrolepis
	Station 1	Chiba	2001-06-22	527	0	0	0	2
	Station 2	Okhotsk sea	2004-09-14	491	0	0	0	5
	Station 3	Ibaraki	2021-07-19	2243	1	2	2	1
	All site from	Okhotsk sea to Chiba	22 June 2001–19 July 2021	491–2243	0.13	2	2	8
	Lernaeopodidae
	Clavella collaris from Coelorinchus gilberti
	Site 1	Miyake Island	1989-03-19	605	1	5	5	1
	Site 2	Izu-Oshima Island	1989-09-05	666	1	5	5	1
	Site 3	Miyagi	1995-10-26	614	1	6.5	6–7	2
	Site 4	Miyagi	1995-11-02	611	0	0	0	1
	Site 5	Chiba	1995-04-25	650	1	1	1	2
	Site 6	NA	2000-06-25	750	0	0	0	1
	Site 7	Chiba	2001-06-22	527	1	2	2	1
	Site 8	Ibaraki	2021-07-18	628	1	4.5	3–6	2
	Site 9	Fukushima	2023-11-09	653	0.95	5.1	1–11	21
	Site 10	Fukushima	2023-11-14	496	0.33	1.3	1–3	18
	Site 11	Fukushima	2023-11-14	533	0.75	3.3	1–9	56
	Site 12	Fukushima	2023-11-15	482	0.95	2.9	1–7	20
	Site 13	Fukushima	2023-11-15	559	1	7.4	1–25	20
	Site 14	Fukushima	2023-11-09	752	0.57	4.5	1–9	7
	Site 15	Suruga Bay	2023-05-09	300	0	0	0	2
	All site from	Suruga to Miyagi	19 March 1989–15 November 2023	300–752	0.77	4.2	1–25	155
	Clavella diversia from Coelorinchus gilberti
	Site 1	Miyake Island	1989-03-19	605	0	0	0	1
	Site 2	Izu-Oshima Island	1989-09-05	666	0	0	0	1
	Site 3	Miyagi	1995-10-26	614	0	0	0	2
	Site 4	Miyagi	1995-11-02	611	0	0	0	1
	Site 5	Chiba	1995-04-25	650	0.5	1	1	2
	Site 6	NA	2000-06-25	750	0	0	0	1
	Site 7	Chiba	2001-06-22	527	1	13	13	1
	Site 8	Ibaraki	2021-07-18	628	0.5	5	5	2
	Site 9	Suruga Bay	2023-05-09	300	0	0	0	2
	Site 10	Fukushima	2023-11-09	752	0.14	3	3	7
	Site 11	Fukushima	2023-11-09	653	0.57	1.75	1–3	21
	Site 12	Fukushima	2023-11-14	496	0.5	1.33	1–3	18
	Site 13	Fukushima	2023-11-14	533	0.7	2.46	1–8	56
	Site 14	Fukushima	2023-11-15	482	0.95	2.05	1–4	20
	Site 15	Fukushima	2023-11-15	559	0.9	3.11	1–7	20
	All site from	Suruga Bay to Miyagi	19 March 1989–15 November 2023	300–752	0.65	2.4	1–13	155
	Clavella gadomi from Gadomus colletti
	Station 1	Chiba	2001-06-22	530	0	0	0	5
	Station 2	Kochi	2002-09-11	589	0.67	2.5	2–3	3
	Station 3	Okinawa	2005-05-25	619	0	0	0	1
	All site from	Chiba to Okinawa	22 June 2001–25 May 2005	530–619	0.22	2.5	2–3	9
	Praeclavella ovata from Synagrops japonicus
	Station 1	Suruga Bay	2024-02-17	250	0	0	0	1
	Station 2	Suruga Bay	2024-03-05	300	1	1	1	1
	Station 3	Suruga Bay	2024-03-07	300	1	1	1	1
	Station 4	Suruga Bay	2024-03-24	300	1	6	6	1
	All site in	Suruga Bay	5 March–17 February 2024	250–300	0.75	2.67	1–6	4
	Clavella sokodara from Coryphaenoides nasutus
	Station 1	Chiba	2001-06-22	527	0	0	0	18
	Station 2	Kumano-nada	2002-05-26	821	0	0	0	11
	Station 3	Chiba	2003-11-18	986	1	4	3–5	2
	All site from	Chiba to Kumano-nada	22 June 2001–18 November 2003	527–986	0.06	4	3–5	31
	Clavella sp. 1 from Coelorinchus gilberti
	Site 1	Miyake Island	1989-03-19	605	1	1	1	1
	Site 2	Izu-Oshima Island	1989-09-05	666	1	4	4	1
	Site 3	Miyagi	1995-10-26	614	0.5	2	2	2
	Site 4	Miyagi	1995-11-02	611	0	0	0	1
	Site 5	Chiba	1995-04-25	650	0	0	0	2
	Site 6	NA	2000-06-25	750	0	0	0	1
	Site 7	Chiba	2001-06-22	527	0	0	0	1
	Site 8	Ibaraki	2021-07-18	628	0.5	3	3	2
	Site 9	Suruga Bay	2023-05-09	300	0.5	1	1	2
	Site 10	Fukushima	2023-11-09	653	0.1	1	1	21
	Site 11	Fukushima	2023-11-14	496	0	0	0	18
	Site 12	Fukushima	2023-11-14	533	0.23	1.31	1–2	56
	Site 13	Fukushima	2023-11-15	482	0.05	1	1	20
	Site 14	Fukushima	2023-11-15	559	0.3	1.33	1–2	20
	Site 15	Fukushima	2023-11-09	752	0	0	0	7
	All site from	Suruga Bay to Miyagi	19 March 1989–15 November 2023	300–752	0.18	1.43	1–4	155
	Clavella sp. 2 from Coelorinchus anatirostris
	Station 1	Suruga Bay	16-20 September 1968	NA	0	0	0	7
	Station 2	Suruga Bay	1969-11-28	NA	0	0	0	1
	Station 3	Suruga Bay	1969-02-18	NA	0	0	0	2
	Station 4	Suruga Bay	11–12 February 1969	NA	0	0	0	1
	Station 5	Suruga Bay	1980-07-03	371	0	0	0	1
	Station 6	Kochi	1981-12-01	NA	0	0	0	1
	Station 7	Suruga Bay	1993-10-26	680	0.5	2	2	2
	Station 8	Eastern China Sea	2002-11-10	500	0	0	0	2
	Station 9	Eastern China Sea	2002-11-12	433	0	0	0	3
	Station 10	Eastern China Sea	2002-11-08	481	0	0	0	2
	Station 11	Eastern China Sea	2003-11-04	392	0	0	0	2
	Station 12	Eastern China Sea	2003-11-06	506	0	0	0	1
	Station 13	Suruga Bay	NA	NA	0	0	0	2
	All site from	Suruga Bay to Eastern China Sea	16 September 1968–6 November 2003	371–680	0.04	2	2	27
	Clavella sp. 3 from Coelorinchus hubbsi
	Station 1	Suruga Bay	1973-06-10	320	0	0	0	1
	Station 2	Chiba	1978-05-11	NA	0	0	0	1
	Station 3	Kochi	1981-12-01	NA	0	0	0	4
	Station 4	Suruga Bay	1990-10-04	NA	0	0	0	1
	Station 5	Kochi	1992-12-04	NA	0	0	0	1
	Station 6	Suruga Bay	1995-10-03	350	0.33	1	1	3
	Station 7	Suruga Bay	1996-11-12	403	0	0	0	1
	Station 8	Kochi	1998-01-25	300	0	0	0	4
	Station 9	Kochi	1998-12-09	300	0	0	0	4
	Station 10	Ibaraki	2002-10-26	315	0	0	0	1
	Station 11	Okinawa	2005-05-25	619	0	0	0	1
	All site from	Suruga Bay to Okinawa	10 June 1973–25 May 2005	300–619	0.05	1	1	22
	Clavella sp. 4 from Coelorinchus innotabilis
	Station 1	Australia	1975-11-29	735	0	0	0	3
	Station 2	Australia	1975-12-22	867	0	0	0	1
	Station 3	Tasmania	1983-10-18	920	0	0	0	1
	Station 4	NewZealand	1983-11-14	769	0	0	0	4
	Station 5	NewZealand	1983-11-14	726	0.07	2	2	14
	Station 6	NewZealand	1983-11-24	749	0	0	0	3
	Station 7	NewZealand	1983-03-19	NA	0	0	0	2
	Station 8	NewZealand	1983-03-22	757	0	0	0	3
	Station 9	NewZealand	1983-03-23	809	0	0	0	7
	Station 10	NewZealand	NA	NA	0	0	0	10
	All site in	Oseania	29 November 1975–23 March 1983	726–920	0.02	2	2	48
	Clavella sp. 5 from Coelorinchus japonicus
	Station 1	Suruga Bay	1905-06-15 02:38:24	NA	0	0	0	1
	Station 2	Suruga Bay	1967-04-01	NA	0	0	0	1
	Station 3	Suruga Bay	1969-11-28	NA	0	0	0	1
	Station 4	Suruga Bay	1969-04-18	NA	0	0	0	1
	Station 5	Suruga Bay	1983-11-11	438	0	0	0	8
	Station 6	Suruga Bay	1993-10-06	540	0	0	0	1
	Station 7	Suruga Bay	1993-11-18	383	1	2	2	1
	Station 8	Suruga Bay	1994-10-22	408	0.14	4	4	7
	Station 9	Suruga Bay	1994-10-23	385	1	2	2	1
	Station 10	Suruga Bay	1994-10-23	388	0.5	1	1	2
	Station 11	Suruga Bay	1995-10-03	350	0	0	0	1
	Station 12	Suruga Bay	1997-03-05	NA	0	0	0	1
	Station 13	Ibaraki	1997-04-18	403	0	0	0	2
	Station 14	Suruga Bay	2001-12-11	NA	0	0	0	2
	Station 15	Kochi	2002-09-11	589	0.5	2.8	1–5	10
	Station 16	East China Sea	2002-11-08	481	0	0	0	1
	All site from	Ibaraki to East China Sea	15 June 1905–8 November 2002	350–589	0.24	2.4	1–5	41
	Clavella sp. 6 from Helicolenus hilgendorfi
	Station 1	Suruga Bay	2023-05-09	300	0	0	0	8
	Station 2	Suruga Bay	2024-03-05	300	0	0	0	3
	Station 3	Suruga Bay	2024-03-07	300	0	0	0	3
	Station 4	Suruga Bay	2024-03-24	300	0.33	1	1	3
	All site in	Suruga Bay	9 May 2023–24 March 2024	300	0.06	1	1	17
	Clavella sp. 7 from Physiculus japonicus
	Station 1	Chiba	2001-06-22	529	0	0	0	2
	Station 2	Suruga Bay	2022-10-20	200	0	0	0	1
	Station 3	Suruga Bay	2023-05-09	300	0	0	0	3
	Station 4	Ibaraki	2023-07-24	NA	1	1	1	1
	Station 5	Suruga Bay	2024-03-05	300	0	0	0	1
	Station 6	Suruga Bay	2024-03-24	300	0	0	0	1
	All site from	Ibaraki to Suruga	22 June 2001–24 March 2024	200–529	0.11	1	1	9
	Clavellopsis pellucidula from Chlorophthalmus albatrossis
	Station 1	Suruga Bay	2023-05-09	300	0.14	1	1	7
	Station 2	Suruga Bay	2024-02-17	250	0	0	0	1
	Station 3	Suruga Bay	2024-03-05	300	0.25	1	1	4
	Station 4	Suruga Bay	2024-03-07	300	0	0	0	2
	Station 5	Suruga Bay	2024-03-24	300	0	0	0	2
	All site in	Suruga Bay	9 May 2023–24 March 2024	250–300	0.11	1	1	16
	Clavellotis sp. from Coelorinchus kaiyomaru
	Station 1	Tasmania	1975-12-22	949	0.22	1	1	9
	Station 2	NewZealand	1983-11-14	726	0.5	2	1–4	12
	All site in	Oceania	22 December 1975–14 November 1983	726–949	0.38	1.75	1–4	21
	Naobranchia sp. 1 from Coelorinchus anatirostris
	Station 1	Suruga Bay	16–20 September 1968	NA	0	0	0	7
	Station 2	Suruga Bay	1969-11-28	NA	0	0	0	1
	Station 3	Suruga Bay	1969-02-18	NA	0	0	0	2
	Station 4	Suruga Bay	11–12 February 1969	NA	0	0	0	1
	Station 5	Suruga Bay	1980-07-03	371	0	0	0	1
	Station 6	Kochi	1981-12-01	NA	0	0	0	1
	Station 7	Suruga Bay	1993-10-26	680	0	0	0	2
	Station 8	East China Sea	2002-11-10	500	0	0	0	2
	Station 9	East China Sea	2002-11-12	433	0	0	0	3
	Station 10	East China Sea	2002-11-08	481	0	0	0	2
	Station 11	East China Sea	2003-11-04	392	0.5	3	3	2
	Station 12	East China Sea	2003-11-06	506	0	0	0	1
	Station 13	Suruga Bay	NA	NA	0	0	0	2
	All site from	Suruga to East China Sea	16 September 1968–6 November 2003	371–680	0.04	3	3	27
	Naobranchia sp. 2 from Physiculus japonicus
	Station 1	Chiba	2001-06-22	529	0.5	7	7	2
	Station 2	Suruga Bay	2022-10-20	200	0	0	0	1
	Station 3	Suruga Bay	2023-05-09	300	0	0	0	3
	Station 4	Ibaraki	2023-07-24	NA	0	0	0	1
	Station 5	Suruga Bay	2024-03-05	300	0	0	0	1
	Station 6	Suruga Bay	2024-03-24	300	0	0	0	1
	All site from	Suruga to East China Sea	22 June 2001–5 March 2024	200–529	0.17	7	7	6
	Lernaeopodidae sp. 1 from Coelorinchus gilberti
	Site 1	Miyake Island	1989-03-19	605	0	0	0	1
	Site 2	Izu-Oshima Island	1989-09-05	666	0	0	0	1
	Site 3	Miyagi	1995-10-26	614	0	0	0	2
	Site 4	Miyagi	1995-11-02	611	0	0	0	1
	Site 5	Chiba	1995-04-25	650	0	0	0	2
	Site 6	NA	2000-06-25	750	0	0	0	1
	Site 7	Chiba	2001-06-22	527	0	0	0	1
	Site 8	Ibaraki	2021-07-18	628	1	1	1	2
	Site 9	Suruga Bay	2023-05-09	300	0.5	1	1	2
	Site 10	Fukushima	2023-11-09	653	0.19	1	1	21
	Site 11	Fukushima	2023-11-09	752	0.29	2	2	7
	Site 12	Fukushima	2023-11-14	496	0	0	0	18
	Site 13	Fukushima	2023-11-14	533	0.02	2	2	56
	Site 14	Fukushima	2023-11-15	482	0	0	0	20
	Site 15	Fukushima	2023-11-15	559	0.05	1	1	20
	All site from	Suruga Bay to Miyagi	19 March 1989–15 November 2023	300–752	0.07	1.27	1–2	155
	Lernaeopodidae sp. 2 from Coelorinchus gilberti
	Site 1	Miyake Island	1989-03-19	605	0	0	0	1
	Site 2	Izu-Oshima Island	1989-09-05	666	0	0	0	1
	Site 3	Miyagi	1995-10-26	614	0	0	0	2
	Site 4	Miyagi	1995-11-02	611	0	0	0	1
	Site 5	Chiba	1995-04-25	650	0	0	0	2
	Site 6	NA	2000-06-25	750	0	0	0	1
	Site 7	Chiba	2001-06-22	527	0	0	0	1
	Site 8	Ibaraki	2021-07-18	628	0.5	3	3	2
	Site 9	Suruga Bay	2023-05-09	300	0.5	1	1	2
	Site 10	Fukushima	2023-11-09	653	0.23	1.6	1–3	21
	Site 11	Fukushima	2023-11-09	752	0.29	1	1	7
	Site 12	Fukushima	2023-11-14	496	0	0	0	18
	Site 13	Fukushima	2023-11-14	533	0.02	2	2	56
	Site 14	Fukushima	2023-11-15	482	0	0	0	20
	Site 15	Fukushima	2023-11-15	559	0	0	0	20
	All site from	Suruga Bay to Miyagi	19 March 1989–15 November 2023	300–752	0.06	1.6	1–3	155
	Pennellidae
	Phrixocephalus sp. from Heminodus philippinus
	Station 1	Suruga Bay	2023-04-23	300	0.17	1	1	6
	Station 2	Suruga Bay	2023-05-09	300	0	0	0	8
	All site in	Suruga Bay	23 April–9 May 2023	300	0.07	1	1	14
	Sphyriidae
	Lophoura cardusa from Hymenocephalus striatissimus
	Station 1	Chiba	2001-06-22	529	0	0	0	16
	Station 2	Kochi	2002-09-11	589	0	0	0	1
	Station 3	Suruga Bay	2022-10-20	212	1	1.5	1–2	2
	All site from	Chiba to Kochi	22 June 2001–20 October 2022	212–589	0.11	1.5	1–2	19
	Lophoura tetraloba from Nezumia condylura
	Station 1	Chiba	2001-06-22	530	0	0	0	3
	Station 2	Chiba	2001-06-22	529	0	0	0	2
	Station 3	Kumano-nada	2002-05-26	821	0	0	0	2
	Station 4	Kochi	2002-09-11	589	0.14	1.67	1–3	21
	Station 5	Okinawa	2005-05-25	619	0.33	1	1	3
	All site from	Chiba to Okinawa	22 June 2001–25 May 2005	529–821	0.13	1.5	1–3	31
	Lophoura sp. from Coelorinchus gilberti
	Site 1	Miyake Island	1989-03-19	605	0	0	0	1
	Site 2	Izu-Oshima Island	1989-09-05	666	0	0	0	1
	Site 3	Miyagi	1995-10-26	614	0	0	0	2
	Site 4	Miyagi	1995-11-02	611	0	0	0	1
	Site 5	Chiba	1995-04-25	650	0	0	0	2
	Site 6	NA	2000-06-25	750	0	0	0	1
	Site 7	Chiba	2001-06-22	527	0	0	0	1
	Site 8	Ibaraki	2021-07-18	628	1	1.5	1–2	2
	Site 9	Suruga Bay	2023-05-09	300	0	0	0	2
	Site 10	Fukushima	2023-11-09	653	0	0	0	21
	Site 11	Fukushima	2023-11-09	752	0	0	0	7
	Site 12	Fukushima	2023-11-14	496	0.22	1.25	1–2	18
	Site 13	Fukushima	2023-11-14	533	0.05	1.33	1–2	56
	Site 14	Fukushima	2023-11-15	482	0.05	1	1	20
	Site 15	Fukushima	2023-11-15	559	0	0	0	20
	All site from	Suruga Bay to Miyagi	19 March 1989–15 November 2023	300–752	0.06	1.3	1–2	155
