# Supplementary material for: Bathymetric distribution of parasitic copepods: strategies for adaptation to the deep-sea environment
Source: Parasitology. 2025 Sep 19;152(12):1263–74. doi: 10.1017/S0031182025100851 (PMC12921265; doi:10.1017/S0031182025100851)
Supplement: Yumura et al. supplementary material 3 — Yumura et al. supplementary material [file S0031182025100851sup003.xlsx]

## Sheet: Sheet1
	Supplementary table 2. Depth information on parasitic copepods obtained from literature survey.
	Species name	Genus	Family	Host	Depth	Ocean areas	Locality	Date	Parasitic part	Reference	Depth range	Locality (detail)
	Archidactylina myxinicola Izawa, 1996	Archidactylina	Archidactylinidae	Eptatretus okinoseanus (Dean, 1904)	450	Pacific Ocean	The Sea of Kumano	1983–1994	Gill pouches	Izawa, 1996	300–600	33.50°N, 136.10°E–34.18°N, 137.10°E
	Archidactylina myxinicola Izawa, 1996	Archidactylina	Archidactylinidae	Myxine garmani Jordan et Snyder, 1901	450	Pacific Ocean	The Sea of Kumano	1983–1994	Gill pouches	Izawa, 1996	300–600	33.50°N, 136.10°E–34.18°N, 137.10°E
	Hamaticolax coelorinchi Izawa, 2022	Hamaticolax	Bomolochidae	Coelorinchus anatirostris Jordan & Gilbert, 1904	320	Pacific Ocean	Off Owase, Mie Prefecture	1966-04-25	Bucco-branchial cavity	Izawa, 2022c
	Hamaticolax coelorinchi Izawa, 2022	Hamaticolax	Bomolochidae	Coelorinchus hubbsi Matsubara, 1936	320	Pacific Ocean	Off Owase, Mie Prefecture	1966-04-25	Bucco-branchial cavity	Izawa, 2022c
	Hamaticolax coelorinchi Izawa, 2022	Hamaticolax	Bomolochidae	Coelorinchus japonicus (Temminck & Schlegel, 1846)	425	Pacific Ocean	Nagasima sea canyon	1982-05-10	Bucco-branchial cavity	Izawa, 2022c	390–460
	Hamaticolax juanji Dallarés, Constenla & Carrassón, 2018	Hamaticolax	Bomolochidae	Helicolenus dactylopterus (Delaroche, 1809)	508	The Mediterranean Sea	Off Ibiza, Northwestern Mediterranean Sea	NA	Gills	Dallarés et al., 2018		39.19°N, 1.31°E
	Hamaticolax juanji Dallarés, Constenla & Carrassón, 2018	Hamaticolax	Bomolochidae	Helicolenus dactylopterus (Delaroche, 1809)	550	The Mediterranean Sea	Off Barcelona, Northwestern Mediterranean Sea	NA	Gills	Dallarés et al., 2018		41.24°N, 2.45°E
	Hamaticolax physiculi Izawa, 2022	Hamaticolax	Bomolochidae	Physiculus japonicus Hilgendorf, 1879	240	Pacific Ocean	The Atawa sea canyon, Mie Prefecture	1983-01-23	Bucco-branchial cavity	Izawa, 2022a	180–300
	Hamaticolax physiculi Izawa, 2022	Hamaticolax	Bomolochidae	Physiculus japonicus Hilgendorf, 1879	285	Pacific Ocean	The Atawa sea canyon, Mie Prefecture	1982-10-15	Bucco-branchial cavity	Izawa, 2022a	200–370
	Hamaticolax physiculi Izawa, 2022	Hamaticolax	Bomolochidae	Physiculus japonicus Hilgendorf, 1879	320	Pacific Ocean	Off Owase, Mie Prefecture	1966-02-25	Bucco-branchial cavity	Izawa, 2022a
	Hamaticolax physiculi Izawa, 2022	Hamaticolax	Bomolochidae	Physiculus japonicus Hilgendorf, 1879	358	Pacific Ocean	The Nagashima sea canyon, Mie Prefecture	1983-05-21	Bucco-branchial cavity	Izawa, 2022a	345–390
	Hamaticolax physiculi Izawa, 2022	Hamaticolax	Bomolochidae	Physiculus japonicus Hilgendorf, 1879	400	Pacific Ocean	The upper continental slope in the sea of Enshu, off Aichi Prefecture	1988-06-09	Bucco-branchial cavity	Izawa, 2022a	300–500
	Hamaticolax physiculi Izawa, 2022	Hamaticolax	Bomolochidae	Physiculus japonicus Hilgendorf, 1879	400	Pacific Ocean	Owase sea canyon, Mie Prefecture	1989-01-07	Bucco-branchial cavity	Izawa, 2022a	300–500
	Hamaticolax physiculi Izawa, 2022	Hamaticolax	Bomolochidae	Physiculus japonicus Hilgendorf, 1879	400	Pacific Ocean	The koyo sea canyon, off Mie Prefecture	1989-10-23	Bucco-branchial cavity	Izawa, 2022a	300–500
	Hamaticolax physiculi Izawa, 2022	Hamaticolax	Bomolochidae	Physiculus japonicus Hilgendorf, 1879	400	Pacific Ocean	The Koyo sea canyon and the Anori sea canyon, off Mie Prefecture	30 May 1990, 2 June 1990	Bucco-branchial cavity	Izawa, 2022a	300–500
	Hamaticolax physiculi Izawa, 2022	Hamaticolax	Bomolochidae	Physiculus japonicus Hilgendorf, 1879	400	Pacific Ocean	The Koyo sea canyon and the Anori sea canyon, off Mie Prefecture	6–8 November 1990	Bucco-branchial cavity	Izawa, 2022a	300–500
	Hamaticolax physiculi Izawa, 2022	Hamaticolax	Bomolochidae	Physiculus japonicus Hilgendorf, 1879	400	Pacific Ocean	The Koyo sea canyon and the Anori sea canyon, off Mie Prefecture	27 November 1991, 29 May 1992, 2–3 December 1992, 13 February 1993, 1 June 1994	Bucco-branchial cavity	Izawa, 2022a	300–500
	Hamaticolax physiculi Izawa, 2022	Hamaticolax	Bomolochidae	Physiculus japonicus Hilgendorf, 1879	438	Pacific Ocean	The Atawa sea canyon, Mie Prefecture	1982-05-07	Bucco-branchial cavity	Izawa, 2022a	275–600
	Hamaticolax physiculi Izawa, 2022	Hamaticolax	Bomolochidae	Physiculus japonicus Hilgendorf, 1879	450	Pacific Ocean	The Atawa sea canyon, Mie Prefecture	1982-01-27	Bucco-branchial cavity	Izawa, 2022a
	Hamaticolax resupinus Pérez-i-García, Carrassón & Boxshall, 2017	Hamaticolax	Bomolochidae	Coelorinchus mediterraneus Iwamoto & Ungaro, 2002	1253	The Mediterranean Sea	Off Barcelona, Western Mediterranean	NA	Gill filaments and inner surface of the opercula.	Pérez-i-García et al., 2017	1236–1269	40 .4196°N, 01.3746°E–40.5435°N, 02.0606°E
	Hamaticolax resupinus Pérez-i-García, Carrassón & Boxshall, 2017	Hamaticolax	Bomolochidae	Coryphaenoides mediterraneus (Giglioli, 1893)	1626	The Mediterranean Sea	Off Ibiza, Western Mediterranean	NA	Gill filaments and inner surface of the opercula.	Pérez-i-García et al., 2017		39.5620°N, 01.3791°E
	Parahamaticolax ezoisoainame Izawa, 2022	Parahamaticolax	Bomolochidae	Physiculus japonicus Hilgendorf, 1879	400	Pacific Ocean	The Koyo Sea Canyon, off Mie Prefecture	1989-10-23	Bucco-branchial cavity	Izawa, 2022b	300–500
	Caligus cresseyorum Kabata, 1992	Caligus	Caligidae	Centriscops humerosus (Richardson, 1846)	483	Pacific Ocean	Off Sydney	1981-12-10	NA	Kabata, 1992	472–494	33.49°S, 151.50°E–33.54°S, 151.54°E
	Caligus rapax Milne Edwards, 1840	Caligus	Caligidae	Gadus morhua Linnaeus, 1758	421	Atlantic Ocean	Off Tórshavn, Faroe Islands (North Eastern Atlantic)	NA	NA	Hansen, 1923	230 fath.
	Lepeophtheirus hippoglossi (Krøyer, 1837)	Lepeophtheirus	Caligidae	Hippoglossus hippoglossus (Linnaeus, 1758)	455	Atlantic Ocean	Off Faroe Islands(North Eastern Atlantic)	NA	NA	Hansen, 1923	249 fath.	62.30°N 5.10°W
	Acanthochondria bicornis Shiino, 1955	Acanthochondria	Chondracanthidae	Zenion japonicum Kamohara, 1934	274	Pacific Ocean	Off Minabe, Wakayama Prefecture, Japan	1943-05-02	Gill arches	Shiino, 1955	100–200 fath.
	Acanthochondria incisa Shiino, 1955	Acanthochondria	Chondracanthidae	Scorpaena papillosa (Schneider & Forster, 1801)	483	Pacific Ocean	Off Sydney	1981-12-10	NA	Kabata, 1992	472–494	33.49°S, 151.54°E
	Acanthochondria lepidionis Barnard, 1955	Acanthochondria	Chondracanthidae	Lepidion capensis Gilchrist, 1922	549	Atlantic Ocean	Off Cape Point	NA	Gill	Barnard, 1955a	300 fath.
	Acanthochondria lepidionis Barnard, 1955	Acanthochondria	Chondracanthidae	Lepidion capensis Gilchrist, 1922	549	Atlantic Ocean	Off Cape Point	NA	Gills	Ho, 1972	300 fath.
	Avatar nishidai Aneesh, Ohtsuka, Kondo & Helna, 2024	Avater	Chondracanthidae	Chaunax abei Le Danois, 1978	212	Pacific Ocean	Off Suruga Bay	2022-10-20	Buccal cavity	Aneesh et al., 2024		34.37488°N, 138.432958°E
	Chelonichondria okamurai Ho, 1994	Chelonichondria	Chondracanthidae	Coryphaenoides nasutus Günther, 1877	1185	Pacific Ocean	Tosa Bay	NA	Gill cover	Ho, 1994
	Chondracanthodes deflexus Wilson C.B., 1932	Chondracanthodes	Chondracanthidae	Antimora rostrata (Günther, 1878)	1396	Atlantic Ocean	Off New Jersey	1973-02-28	NA	Ho, 1985	1328–1463	39.14°N, 71.52°W
	Chondracanthodes deflexus Wilson C.B., 1932	Chondracanthodes	Chondracanthidae	Coryphaenoides carapinus Goode & Bean, 1883	1800	Atlantic Ocean	Off New Jersey	1975-03-19	NA	Ho, 1985	1250–2350	39.25°N, 72.70°W
	Chondracanthodes deflexus Wilson C.B., 1932	Chondracanthodes	Chondracanthidae	Coryphaenoides carapinus Goode & Bean, 1883	2398	Atlantic Ocean	Off New Jersey	1975-07-10	NA	Ho, 1985	2379–2416	39.33°N, 70.44°W
	Chondracanthodes deflexus Wilson C.B., 1932	Chondracanthodes	Chondracanthidae	Antimora rostrata (Günther, 1878)	2504	Atlantic Ocean	Off New Jersey	1973-11-19	NA	Ho, 1985		39.20°N, 71.18°W
	Chondracanthodes deflexus Wilson C.B., 1932	Chondracanthodes	Chondracanthidae	Coryphaenoides carapinus Goode & Bean, 1883	2532	Atlantic Ocean	Off New Jersey	1973-11-15	NA	Ho, 1985	2568–2495	30.10°N, 71.35°W
	Chondracanthodes deflexus Wilson C.B., 1932	Chondracanthodes	Chondracanthidae	Coryphaenoides mediterraneus (Giglioli, 1893)	2600	Atlantic Ocean	Off Azores	2004-07-01	NA	Kellermanns et al., 2009	1700–3500	42.46°– 53.16°N, 28.52°–35.31°W
	Chondracanthodes deflexus Wilson C.B., 1932	Chondracanthodes	Chondracanthidae	Coryphaenoides brevibarbis (Goode & Bean, 1896)	2608	Atlantic Ocean	Off New Jersey	1973-02-03	NA	Ho, 1985	2580–2636	39.11°N, 71.31°W
	Chondracanthodes deflexus Wilson C.B., 1932	Chondracanthodes	Chondracanthidae	Coryphaenoides armatus (Hector, 1875)	2759	Atlantic Ocean	Off New Jersey	1972-02-03	NA	Ho, 1985	2737–2780	39.12°N, 71.47°W
	Chondracanthodes deflexus Wilson C.B., 1932	Chondracanthodes	Chondracanthidae	Nezumia bairdii (Goode & Bean, 1877)	2926	Atlantic Ocean	East from mouth of Chesapeake Bay	21 July 1884	Gills	Wilson, 1932	1600 fath.	37.57°N, 72.34°W
	Chondracanthodes deflexus Wilson C.B., 1932	Chondracanthodes	Chondracanthidae	Macrouridae	3160	Pacific Ocean	Galapagos Islands (South Pacific Ocean)	1969-05-28	Branchial cavity	Ho, 1975a		02.16°S, 88.47°W
	Chondracanthodes deflexus Wilson C.B., 1932	Chondracanthodes	Chondracanthidae	Macrouridae	3160	Pacific Ocean	Galapagos Islands (South Pacific Ocean)	1969-05-28	Branchial cavity	Ho, 1975a		02.16°S, 88.47°W
	Chondracanthodes deflexus Wilson C.B., 1932	Chondracanthodes	Chondracanthidae	Coryphaenoides armatus (Hector, 1875)	3230	Pacific Ocean	Off southern California	1904-03-28	Gill cavity	Wilson, 1935	1350–2182 fath.	33.0215°N, 120.42°W
	Chondracanthodes deflexus Wilson C.B., 1932	Chondracanthodes	Chondracanthidae	Coryphaenoides leptolepis Günther, 1877	3244	Atlantic Ocean	Off New Jersey	1975-07-14	NA	Ho, 1985	3239–3248	38.34°N, 69.52°W
	Chondracanthodes deflexus Wilson C.B., 1932	Chondracanthodes	Chondracanthidae	Coryphaenoides armatus (Hector, 1875)	3301	Atlantic Ocean	Off New Jersey	1975-07-04	NA	Ho, 1985	3287–3314	38.20°N, 70.13°W
	Chondracanthodes deflexus Wilson C.B., 1932	Chondracanthodes	Chondracanthidae	Macrouridae	3330	Pacific Ocean	Galapagos Islands (South Pacific Ocean)	1969-05-27	Branchial cavity	Ho, 1975a		01.48°S, 90.19°W
	Chondracanthodes deflexus Wilson C.B., 1932	Chondracanthodes	Chondracanthidae	Nezumia bairdii (Goode & Bean, 1877)	3506	Atlantic Ocean	East from mouth of Chesapeake Bay	01 October 1883	Gills	Wilson, 1932	1917 fath.	37.5620°N, 70.5730°W
	Chondracanthodes deflexus Wilson C.B., 1932	Chondracanthodes	Chondracanthidae	Coryphaenoides armatus (Hector, 1875)	4200	Pacific Ocean	Off Honshu	NA	Inner side of gill cover	Ho, 1994		33.58°N, 142.51°E
	Chondracanthodes deflexus Wilson C.B., 1932	Chondracanthodes	Chondracanthidae	Coryphaenoides armatus (Hector, 1875)	4815	Atlantic Ocean	North Atlantic	1975-03-11	NA	Ho, 1985		36.24°N, 67.57°W
	Chondracanthodes deflexus Wilson C.B., 1932	Chondracanthodes	Chondracanthidae	Coryphaenoides armatus (Hector, 1875)	5440	Atlantic Ocean	North Atlantic	NA	NA	Boxshall, 1998		31°N, 25°W
	Chondracanthodes radiatus (Müller O.F., 1776)	Chondracanthodes	Chondracanthidae	Macrourus berglax Lacepède, 1801	334	Atlantic Ocean	Off Greenland	23 October–14 November 2002	Gill	Klimpel et al., 2006	278–387
	Chondracanthodes radiatus (Müller O.F., 1776)	Chondracanthodes	Chondracanthidae	Macrourus berglax Lacepède, 1801	361	Atlantic Ocean	Off Greenland	24–27 October 2001	NA	Palm & Klimpel, 2008	329–405
	Chondracanthodes radiatus (Müller O.F., 1776)	Chondracanthodes	Chondracanthidae	Macrourus berglax Lacepède, 1801	377	Atlantic Ocean	Off Greenland	28 October–10 November 2003	NA	Palm & Klimpel, 2008	340–413
	Chondracanthodes radiatus (Müller O.F., 1776)	Chondracanthodes	Chondracanthidae	Macrourus berglax Lacepède, 1801	445	Atlantic Ocean	Off Newfoundland	1981-05-30	NA	Ho, 1985	425–464	46.31°N, 45.52°W
	Chondracanthodes radiatus (Müller O.F., 1776)	Chondracanthodes	Chondracanthidae	Macrourus berglax Lacepède, 1801	517	Atlantic Ocean	Off Newfoundland	1981-05-28	NA	Ho, 1985	512–521	46.43°N, 44.08°W
	Chondracanthodes radiatus (Müller O.F., 1776)	Chondracanthodes	Chondracanthidae	Macrourus berglax Lacepède, 1801	662	Atlantic Ocean	Off Greenland	NA	On the lower wall of the branchial cavity	Hansen, 1923	362 fath.	65.16°N, 55.05°W
	Chondracanthodes radiatus (Müller O.F., 1776)	Chondracanthodes	Chondracanthidae	Macrourus berglax Lacepède, 1801	662	Atlantic Ocean	Off Greenland	NA	On the inner side of one of the gill-covers	Hansen, 1923	393 fath.	65.16°N, 55.05°W
	Chondracanthodes radiatus (Müller O.F., 1776)	Chondracanthodes	Chondracanthidae	Macrourus carinatus (Günther, 1878)	999	Pacific Ocean	Off New Zealand	1965-10-11	Inner side of operculum	Ho, 1975b		45.16°S, 171.49°E
	Chondracanthodes radiatus (Müller O.F., 1776)	Chondracanthodes	Chondracanthidae	Macrourus berglax Lacepède, 1801	1132	Atlantic Ocean	Off Newfoundland	1981-05-18	NA	Ho, 1985	970–1294	45.38°N, 48.16°W
	Chondracanthodes tuberofurcatus Kabata & Gusev, 1966	Chondracanthodes	Chondracanthidae	Macrourus berglax Lacepède, 1801	330	Atlantic Ocean	New-found-land	NA	Gill chamber	Noble, 1973
	Chondracanthodes tuberofurcatus Kabata & Gusev, 1966	Chondracanthodes	Chondracanthidae	Macrourus holotrachys Günther, 1878	350	Indian Ocean	Heard Island	NA	Mouth, operculum	Rohde et al., 1998	200–500	51.34°–53.30°S, 72°–78°E
	Chondracanthodes tuberofurcatus Kabata & Gusev, 1966	Chondracanthodes	Chondracanthidae	Macrourus whitsoni (Regan, 1913)	630	Southern Ocean	Weddell Sea	14 February 1996, 27 November–6 December 1996	Operculum	Walter et al., 2002	620–640	73.36°S, 22.19°W
	Chondracanthus colligens Barnard, 1955	Chondracanthus	Chondracanthidae	Genypterus capensis (Smith, 1847)	439	Atlantic Ocean	Table bay, South Aafrica	NA	NA	Barnard, 1955b	230-250 fath.	32.15°S, 16.30°E
	Chondracanthus colligens Barnard, 1955	Chondracanthus	Chondracanthidae	Genypterus capensis (Smith, 1847)	439	Atlantic Ocean	Table bay, South Aafrica	NA	NA	Ho, 1972	230-250 fath.	32.15°S, 6.30°E
	Chondracanthus cottunculi Rathbun, 1886	Chondracanthus	Chondracanthidae	Cottunculus microps Collett, 1875	360	Atlantic Ocean	Western Atlantic Ocean	NA	Gill cavity	Rathbun, 1886	197 fath.	39.5835°N, 71.0030°W
	Chondracanthus cottunculi Rathbun, 1886	Chondracanthus	Chondracanthidae	Cottunculus thomsonii (Günther, 1882)	821	Atlantic Ocean	Western Atlantic Ocean	NA	Gill cavity	Rathbun, 1886	449 fath.	41.1130°N, 66.1220°W
	Chondracanthus cottunculi Rathbun, 1886	Chondracanthus	Chondracanthidae	Cottunculus sp.?	1267	Atlantic Ocean	Western Atlantic Ocean	NA	Gill cavity	Rathbun, 1886	693 fath.	39.29°N, 71.46°W
	Chondracanthus dibranchi Gómez, Aguirre-Villaseñor & Morales-Serna, 2018	Chondracanthus	Chondracanthidae	Dibranchus spongiosa (Gilbert, 1890)	479	Pacific Ocean	California	2012-08-02	Gill	Gómez et al., 2018		26.3235°N, 113.5020°W
	Chondracanthus dibranchi Gómez, Aguirre-Villaseñor & Morales-Serna, 2018	Chondracanthus	Chondracanthidae	Dibranchus spongiosa (Gilbert, 1890)	677	Pacific Ocean	California	2012-08-05	Gill	Gómez et al., 2018		23.1728°N, 110.22°W
	Chondracanthus dibranchi Gómez, Aguirre-Villaseñor & Morales-Serna, 2018	Chondracanthus	Chondracanthidae	Dibranchus spongiosa (Gilbert, 1890)	730	Pacific Ocean	California	2000-12-13	Gill	Gómez et al., 2018		21.5914°N, 106.283°W
	Chondracanthus dibranchi Gómez, Aguirre-Villaseñor & Morales-Serna, 2018	Chondracanthus	Chondracanthidae	Dibranchus spongiosa (Gilbert, 1890)	736	Pacific Ocean	California	2005-11-13	Gill	Gómez et al., 2018		25.1954°N, 110.4742°W
	Chondracanthus dibranchi Gómez, Aguirre-Villaseñor & Morales-Serna, 2018	Chondracanthus	Chondracanthidae	Dibranchus spongiosa (Gilbert, 1890)	1073	Pacific Ocean	California	2008-04-01	Gill	Gómez et al., 2018		18.3343°N, 103.5745°W
	Chondracanthus genypteri Thomson G.M., 1890	Chondracanthus	Chondracanthidae	Genypterus blacodes (Forster, 1801)	467	Pacific Ocean	Off Pt. Kembla	1982-06-01	NA	Kabata, 1992	439–494	34.30°S, 150.54°E
	Chondracanthus lophii Johnston, 1836	Chondracanthus	Chondracanthidae	Zenion japonicum Kamohara, 1934	274	Pacific Ocean	Off Minabe, Wakayama Prefecture, Japan	NA	Gill arch	Shiino, 1955	100–200 fath.
	Chondracanthus neali Leigh-Sharpe, 1930	Chondracanthus	Chondracanthidae	Malacocephalus laevis (Lowe, 1843)	439	Atlantic Ocean	South Aafrica	NA	NA	Barnard, 1955b	230-250 fath.	32.15°S, 16.30°E
	Chondracanthus neali Leigh-Sharpe, 1930	Chondracanthus	Chondracanthidae	Malacocephalus laevis (Lowe, 1843)	439	Atlantic Ocean	Off Cape Town, South Africa	NA	NA	Ho, 1972	230-250 fath.	32.15°S, 16.30°E
	Chondracanthus neali Leigh-Sharpe, 1930	Chondracanthus	Chondracanthidae	Malacocephalus nipponensis Gilbert & Hubbs, 1916	453	Pacific Ocean	Off Okinawa	NA	Oral cavity floor	Ho, 1994
	Chondracanthus neali Leigh-Sharpe, 1930	Chondracanthus	Chondracanthidae	Malacocephalus laevis (Lowe, 1843)	483	Pacific Ocean	Off Australia	1981-12-10	NA	Kabata, 1992	472–494	33.49°S, 151.50°E–33.54°S, 151.54°E
	Chondracanthus neali Leigh-Sharpe, 1930	Chondracanthus	Chondracanthidae	Malacocephalus laevis (Lowe, 1843)	730	Pacific Ocean	The Great Australian Bight, south of Eucla	NA	NA	Kabata, 1992	640–820
	Chondracanthus pinguis Wilson C.B., 1912	Chondracanthus	Chondracanthidae	Sebastes alutus (Gilbert, 1890)	294	Pacific Ocean	Off the coast of British Columbia	May, June, September 1969	Gill arches	Sekerak, 1970	71–250 fath.
	Chondracanthus triventricosus Sekerak, 1970	Chondracanthus	Chondracanthidae	Sebastes alutus (Gilbert, 1890)	294	Pacific Ocean	Off the coast of British Columbia	May, June, September 1969	Nasal cavities	Sekerak, 1970	71–250 fath.
	Chondracanthus yanezi Atria, 1980	Chondracanthus	Chondracanthidae	Psychrolutes marmoratus (Gill, 1889)	245	Pacific Ocean	Off Chile	1973-02-24	NA	Atria, 1980		43.0104°S, 75.0507°W
	Chondracanthus yanezi Atria, 1980	Chondracanthus	Chondracanthidae	Psychrolutes marmoratus (Gill, 1889)	560	Pacific Ocean	Off Chile	1978-03-03	NA	Atria, 1980	460–660	49.07°–49.05°S, 76.01°–76.06°W
	Chondracanthus polymixiae Yamaguti, 1939	Chondracanthus	Chondracanthidae	Polymixia japonica Günther, 1877	463	Pacific Ocean	Off Australia	1975-09-16	NA	Kabata, 1992	450–476	32.13°S, 153.03°E
	Diocus frigidus Hansen, 1923	Diocus	Chondracanthidae	Lycodes frigidus Collett, 1879	1372	Atlantic Ocean	East of Iceland	NA	On the inner side of one of the operculum	Hansen, 1923	750 fath.	66.23°N, 10.26°W
	Diocus semilunaris (Kabata & Gusev, 1966)	Diocus	Chondracanthidae	Macrourus holotrachys Günther, 1878	350	Indian Ocean	Heard Island	NA	Mouth, operculum	Rohde et al., 1998	200–500	51.34°–53.30°S, 72°–78°E
	Humphreysia floreata Leigh-Sharpe, 1934	Humphreysia	Chondracanthidae	Neobythites malayanus Weber, 1913	274	Pacific Ocean	Saleh Bay (South Pacific Ocean)	NA	Isthmus	Leigh-Sharpe, 1934
	Humphreysia floreata Leigh-Sharpe, 1934	Humphreysia	Chondracanthidae	Neobythites malayanus Weber, 1913	274	Pacific Ocean	Saleh Bay (South Pacific Ocean)	1900-02-14	Isthmus	Ho, 1970		8.19°S, 117.41°E
	Immanthe campanulata Leigh-Sharpe, 1934	Immanthe	Chondracanthidae	Neocentropogon aeglefinus (Weber, 1913)	247	Pacific Ocean	Lobetobi strait (South Pacific Ocean)	NA	NA	Leigh-Sharpe, 1934
	Immanthe campanulata Leigh-Sharpe, 1934	Immanthe	Chondracanthidae	Neocentropogon aeglefinus (Weber, 1913)	247	Pacific Ocean	Lobetobi Strait, East Indies (South Pacific Ocean)	1900-02-08	NA	Ho, 1970		8.27°S, 122.5410°E
	Jusheyhoea macrura Villalba & Fernandez, 1985	Jusheyhoea	Chondracanthidae	Nezumia pulchella (Pequeño, 1971)	361	Pacific Ocean	Along the northern and central Chilean coast	February–November 2006	NA	Salinas et al., 2008	361.2 ± 73.02	24.12°–25.45°S
	Jusheyhoea macrura Villalba & Fernandez, 1985	Jusheyhoea	Chondracanthidae	Nezumia pulchella (Pequeño, 1971)	389	Pacific Ocean	Along the northern and central Chilean coast	February–November 2006	NA	Salinas et al., 2008	388.9 ± 58.95	26.03°–28.09°S
	Jusheyhoea macrura Villalba & Fernandez, 1985	Jusheyhoea	Chondracanthidae	Nezumia pulchella (Pequeño, 1971)	387	Pacific Ocean	Along the northern and central Chilean coast	February–November 2006	NA	Salinas et al., 2008	386.6 ± 39.03	29.13°–31.14°S
	Jusheyhoea macrura Villalba & Fernandez, 1985	Jusheyhoea	Chondracanthidae	Nezumia pulchella (Pequeño, 1971)	334	Pacific Ocean	Along the northern and central Chilean coast	February–November 2006	NA	Salinas et al., 2008	333.7 ± 23.15	32.04°–33.18°S
	Jusheyhoea moseri Kabata, 1991	Jusheyhoea	Chondracanthidae	Ventrifossa atherodon (Gilbert & Cramer, 1897)	585	Pacific Ocean	Off Kilauea Point, Kauai, Hawaii	NA	NA	Kabata, 1991	500–670
	Jusheyhoea moseri Kabata, 1991	Jusheyhoea	Chondracanthidae	Lionurus holocentrus (Gilbert & Hubbs, 1916) ?	1100	Pacific Ocean	Off Diamond Head, Oahu, Hawaii,	NA	NA	Kabata, 1991
	Jusheyhoea ryukyuensis Ho, 1994	Jusheyhoea	Chondracanthidae	Coelorinchus anatirostris Jordan & Gilbert, 1904	540	Pacific Ocean	Off Okinawa	NA	Oral cavitywall	Ho, 1994
	Jusheyhoea ryukyuensis Ho, 1994	Jusheyhoea	Chondracanthidae	Coelorinchus productus Gilbert & Hubbs, 1916	700	Pacific Ocean	Off Okinawa	NA	Oral cavitywall	Ho, 1994
	Jusheyhoea ryukyuensis Ho, 1994	Jusheyhoea	Chondracanthidae	Coelorinchus gilberti Jordan & Hubbs, 1925	700	Pacific Ocean	Off Okinawa	NA	Oral cavitywall	Ho, 1994
	Kokeshioides surugaensis Aneesh, Ohtsuka, Kondo & Helna, 2024	Kokeshioides	Chondracanthidae	Lythrichthys eulabes Jordan & Starks, 1904	212	Pacific Ocean	Suruga Bay	2022-10-20	Buccal cavity	Aneesh et al., 2024		34.374887°N, 138.432958°E
	Lateracanthus novus Kabata, 1992	Lateracanthus	Chondracanthidae	Cetonurus sp. (crassiceps?)	1133	Pacific Ocean	Off Eastern Australia	1983-11-30	NA	Kabata, 1992	1115–1150	34.56°S, 151.15°E
	Lateracanthus quadripedis Kabata & Gusev, 1966	Lateracanthus	Chondracanthidae	Macrouridae sp.	1710	Pacific Ocean	Galapagos Islands (South Pacific Ocean)	1969-05-25	Branchial chamber	Ho, 1975a		00.11°S, 91.27°W
	Lateracanthus quadripedis Kabata & Gusev, 1966	Lateracanthus	Chondracanthidae	Coryphaenoides acrolepis (Bean, 1884)	2870	Pacific Ocean	California	NA	Gill chamber	Noble, 1973	1900–3840
	Rohdea cryptopoda Kabata, 1992	Rohdea	Chondracanthidae	Genypterus blacodes (Forster, 1801)	467	Pacific Ocean	Off Pt. Kembla	June 1882	NA	Kabata, 1992	439–494	34.30°S, 150.54°E
	Scheherazade scheherazade Leigh-Sharpe, 1934	Scheherazade	Chondracanthidae	Symphurus elongatus (Günther, 1868)	694	Pacific Ocean	Flores Sea (South Pacific Ocean)	NA	Skin	Leigh-Sharpe, 1934
	Scheherazade scheherazade Leigh-Sharpe, 1934	Scheherazade	Chondracanthidae	Symphurus elongatus (Günther, 1868)	694	Pacific Ocean	Flores Sea (South Pacific Ocean)	1900-02-17	Skin	Ho, 1970		7.36°S, 117.3080°E
	Eudactylina acanthii Scott A., 1901	Eudactylina	Eudactylinidae	Squalus mitsukurii Jordan & Snyder, 1903	275	Pacific Ocean	In Thai territorial waters	2008-03-01	Gill filaments	Purivirojkul et al., 2009	100–450	07.41090°N–09.25430°N, 97.27 24°E–97.57490°E
	Heterocladius abyssetes Deets & Ho, 1988	Heterocladius	Eudactylinidae	Alepocephalus agassizii Goode & Bean, 1883	1947	Atlantic Ocean	Off New Jersey	1973-11-18	Gill	Deets & Ho, 1988	1919–1974	39.13°N, 71.53°W
	Protodactylina pamelae Laubier, Maillard & Oliver, 1966	Protodactylina	Eudactylinidae	Hexanchus griseus (Bonnaterre, 1788)	500	The Mediterranean Sea	Port-Vendres	1965-06-24	Gill rays and the edges of the gill slits	Laubier et al., 1966
	Brachihatschekia lobulata Castro-Romero & Baeza-Kuroki, 1989	Brachihatschekia	Hatschekiidae	Dicrolene nigra Garman, 1899	800	Pacific Ocean	Bahia de Copiapo	1985-02-17	NA	Castro-Romero & Baeza-Kuroki, 1989		27.15°S, 71.04°W
	Hatschekia etelisicola Lee, S., Lee, W. & Boxshall, 2013	Hatschekia	Hatschekiidae	Etelis carbunculus Cuvier, 1828	478	Pacific Ocean	New Caledonia	2002-02-01	Gill filaments	Lee et al., 2013	467–489	23.0106°S, 166.5583°E
	Hatschekia fusiformis Shiino, 1957	Hatschekia	Hatschekiidae	Hoplostethus japonicus Hilgendorf, 1879	320	Pacific Ocean	Off Owase	1966-02-25	Branchial lamellae	Izawa, 2015
	Hatschekia hoplobrotulae Izawa, 2015	Hatschekia	Hatschekiidae	Hoplobrotula armata (Temminck & Schlegel, 1846)	300	Pacific Ocean	Off Kumano	1981-05-16	Branchial lamellae	Izawa, 2015	200–400
	Hatschekia squamata Jones J.B. & Cabral, 1990	Hatschekia	Hatschekiidae	Paratrachichthys trailli (Hutton, 1875)	260	Pacific Ocean	Off New Zealand	1984-06-03	Gills	Jones & Cabral, 1990		37.591°S, 173.590°E
	Hatschekia squamata Jones J.B. & Cabral, 1990	Hatschekia	Hatschekiidae	Paratrachichthys trailli (Hutton, 1875)	212	Pacific Ocean	Off New Zealand	1986-11-14	Gills	Jones & Cabral, 1990		47.541°S, 166.252°E
	Laminohatschekia synaphobranchi Boxshall, 1989	Laminohatschekia	Hatschekiidae	Synaphobranchus cf. brevidorsalis Günther, 1887	970	Pacific Ocean	Off New Caledonia	1986-10-14	Inside branchial chamber	Boxshall, 1989		21.1852°S, 157.5762°E
	Prohatschekia awatati (Yamaguti, 1939)	Prohatschekia	Hatschekiidae	Neobythites stigmosus Machida, 1984	320	Pacific Ocean	Off Owase	1966-02-25	Branchial lamellae	Izawa, 2015
	Prohatschekia neobythitesi Izawa, 2015	Prohatschekia	Hatschekiidae	Neobythites sivicola (Jordan & Snyder, 1901)	300	Pacific Ocean	Off Owase	1967-03-16	Branchial lamellae	Izawa, 2015
	Prohatschekia stocki Kabata, 1990	Prohatschekia	Hatschekiidae	Hoplichthys haswelli McCulloch, 1907	528	Pacific Ocean	Off the coast of New South Wales	1981-12-10	Gills	Kabata, 1990	516–540	33.49°S, 151.50°E–33.59°S, 151.54°E
	Tautochondria dolichoura Ho, 1987	Tautochondria	Hyponeoidae	Anoplogaster cornuta (Valenciennes, 1833)	1134	Atlantic Ocean	Near the Grand Banks, southeast of Newfoundland	1981-05-21	Gill	Ho, 1987	970–1297	45.2°N, 48.30°W
	Anaclavella filifera Kabata, 1992	Anaclavella	Lernaeopodidae	Antigonia rhomboidea McCulloch, 1915	274	Pacific Ocean	Off Australia	1978-05-30	NA	Kabata, 1992		30.27°S, 153.23°E
	Clavella adunca (Strøm, 1762)	Clavella	Lernaeopodidae	Macrourus berglax Lacepède, 1801	330	Atlantic Ocean	New-found-land	NA	Gill chamber	Noble, 1973
	Clavella adunca (Strøm, 1762)	Clavella	Lernaeopodidae	Macrourus berglax Lacepède, 1801	334	Atlantic Ocean	Off Greenland	23 October–14 November 2002	Gill	Klimpel et al., 2006	278–387
	Clavella adunca (Strøm, 1762)	Clavella	Lernaeopodidae	Macrourus holotrachys Günther, 1878	350	Indian Ocean	Heard Island	NA	Mouth, operculum	Rohde et al., 1998	200–500	51.34°–53.30°S, 72°–78°E
	Clavella adunca (Strøm, 1762)	Clavella	Lernaeopodidae	Macrourus berglax Lacepède, 1801	361	Atlantic Ocean	Off Greenland	24–27 October 2001	NA	Palm & Klimpel, 2008	329–405
	Clavella adunca (Strøm, 1762)	Clavella	Lernaeopodidae	Macrourus berglax Lacepède, 1801	377	Atlantic Ocean	Off Greenland	28 October–10 November 2003	NA	Palm & Klimpel, 2008	340–413
	Clavella adunca (Strøm, 1762)	Clavella	Lernaeopodidae	Macrourus berglax Lacepède, 1801	406	Atlantic Ocean	North Atlantic	1981-05-16	NA	Ho, 1985	403–408	45.33°N, 48.23°W
	Clavella adunca (Strøm, 1762)	Clavella	Lernaeopodidae	Macrourus berglax Lacepède, 1801	445	Atlantic Ocean	North Atlantic	1981-05-30	NA	Ho, 1985	425–464	46.31°N, 45.52°W
	Clavella adunca (Strøm, 1762)	Clavella	Lernaeopodidae	Macrourus berglax Lacepède, 1801	518	Atlantic Ocean	North Atlantic	1981-05-28	NA	Ho, 1985	514–521	46.43°N, 44.08°W
	Clavella adunca (Strøm, 1762)	Clavella	Lernaeopodidae	Macrourus whitsoni (Regan, 1913)	630	Southern Ocean	Weddell Sea	14 February 1996, 27 November–6 December 1996	Mouth cavity	Walter et al., 2002	620–640	73.36°S, 22.19°W
	Clavella adunca (Strøm, 1762)	Clavella	Lernaeopodidae	Macrourus whitsoni (Regan, 1913)	716	Southern Ocean	King George Island	14 February 1996, 27 November–6 December 1996	Mouth cavity	Walter et al., 2002	570–861	61.33°–61.46°S, 58.35°–59.24°W
	Clavella adunca (Strøm, 1762)	Clavella	Lernaeopodidae	Macrourus berglax Lacepède, 1801	718	Atlantic Ocean	North Atlantic	1981-05-18	NA	Ho, 1985	715–720	45.38°N, 48.16°W
	Clavella adunca (Strøm, 1762)	Clavella	Lernaeopodidae	Macrourus berglax Lacepède, 1801	810	Atlantic Ocean	North Atlantic	1981-05-16	NA	Ho, 1985	808–811	45.31°N, 48.22°W
	Clavella adunca (Strøm, 1762)	Clavella	Lernaeopodidae	Macrourus berglax Lacepède, 1801	1132	Atlantic Ocean	North Atlantic	1981-05-21	NA	Ho, 1985	970–1294	45.02°N, 45.30°W
	Clavella deminuta Kabata, 1992	Clavella	Lernaeopodidae	Coryphaenoides subserrulatus Makushok, 1976/C. serrulatus Günther, 1878	822	Pacific Ocean	Off Australia	1977-11-30	NA	Kabata, 1992		37.38°S, 150.20°E
	Clavella deminuta Kabata, 1992	Clavella	Lernaeopodidae	Coryphaenoides subserrulatus Makushok, 1976/C. serrulatus Günther, 1878	823	Pacific Ocean	Off Australia	1975-08-19	NA	Kabata, 1992		36.32°S, 152.04°E
	Clavella deminuta Kabata, 1992	Clavella	Lernaeopodidae	Coryphaenoides subserrulatus Makushok, 1976/C. serrulatus Günther, 1878	838	Pacific Ocean	Off Australia	1978-12-07	NA	Kabata, 1992	825–850	33.47°S, 151.55°E
	Clavella deminuta Kabata, 1992	Clavella	Lernaeopodidae	Coryphaenoides subserrulatus Makushok, 1976/C. serrulatus Günther, 1878	869	Pacific Ocean	Off Australia	1982-07-26	NA	Kabata, 1992		34.39°S, 151.21°E
	Praeclavella ovata (Yamaguti, 1939)	Clavella	Lernaeopodidae	Synagrops japonicus (Döderlein, 1883)	483	Pacific Ocean	Off Australia	1981-12-10	NA	Kabata, 1992	472–494	33.49°S, 151.50°E–33.45°S, 151.54°E
	Clavella perfida Wilson C.B., 1915	Clavella	Lernaeopodidae	Gadus chalcogrammus Pallas, 1814	363	Pacific Ocean	Eastern Bering Sea	February–March 1996	Gill	Yanagimoto & Ichimura, 2018	260–465	53–54°N, 166–173°W
	Clavella tumidula Kabata, 1992	Clavella	Lernaeopodidae	Coelorhinchus sp.	483	Pacific Ocean	Off Australia	1981-12-10	NA	Kabata, 1992	472–494	33.49°S, 151.50°E–33.54°S, 151.54°E
	Clavella uncinata (Müller O.F., 1776)	Clavella	Lernaeopodidae	Macrourus berglax Lacepède, 1801	662	Atlantic Ocean	Davis Strait	NA	Gills	Hansen, 1923	362 fath.	65.16°N, 55.05°W
	Clavellomimus macruri (Hansen, 1923)	Clavellomimus	Lernaeopodidae	Macrourus berglax Lacepède, 1801	662	Atlantic Ocean	Davis Strait	NA	Distal part of the anal fin	Hansen, 1923	362 fath.	65.16°N, 55.05°W
	Clavellomimus macruri (Hansen, 1923)	Clavellomimus	Lernaeopodidae	Coryphaenoides rupestris Gunnerus, 1765	719	Atlantic Ocean	Davis Strait	NA	End of a ray in the anal fin	Hansen, 1923	393 fath.	64.54°N, 55.10°W
	Cryptova limbifera Kabata, 1992	Cryptova	Lernaeopodidae	Centriscops humerosus (Richardson, 1847)	483	Pacific Ocean	Off Australia	1981-12-10	NA	Kabata, 1992	472–494	33.49°S, 151.50°E–33.54°S, 151.54°E
	Eubrachiella antarctica (Quidor, 1906)	Eubrachiella	Lernaeopodidae	Dissostichus eleginoides Smitt, 1898	350	Indian Ocean	Heard Island	NA	Mouth	Rohde et al., 1998	200–500	51.34°–53.30°S, 72°–78°E
	Eubrachiella gaini dorsituberculata Kabata & Gusev, 1966	Eubrachiella	Lernaeopodidae	Channichthys rhinoceratus Richardson, 1844	350	Indian Ocean	Heard Island	NA	Mouth, gill arch	Rohde et al., 1998	200–500	51.34°–53.30°S, 72°–78°E
	Eubrachiella gaini gaini (Quidor, 1913)	Eubrachiella	Lernaeopodidae	Trematomus lepidorhinus (Pappenheim, 1911)	350	Southern Ocean	Prydz Bay	NA	Pectoral, caudal fins	Rohde et al., 1998	200–500	66°–69.50°S, 69°–80°E
	Eubrachiella gaini gaini (Quidor, 1913)	Eubrachiella	Lernaeopodidae	Trematomus scotti (Boulenger, 1907)	350	Southern Ocean	Prydz Bay	NA	Pectoral, caudal fins	Rohde et al., 1998	200–500	66°–69.50°S, 69°–80°E
	Kabatahoia pectinata (Ho, 1985)	Kabatahoia	Lernaeopodidae	Alepocephalus agassizii Goode & Bean, 1883	1691	Atlantic Ocean	North Atlantic	1973-11-19	Gill cavities	Ho, 1985	1645–1737	39.43°N, 71.12°W
	Lernaeopodina longibrachia (Brian, 1912)	Lernaeopodina	Lernaeopodidae	Centrophorus squamosus (Bonnaterre, 1788)	920	Atlantic Ocean	Celtic Sea	1912-09-03	Skin	Brian, 1914		40.15°N, 56.25°W
	Lernaeopodina longibrachia (Brian, 1912)	Lernaeopodina	Lernaeopodidae	Etmopterus pusillus (Lowe, 1839)	1680	Atlantic Ocean	Off Ribeira, France	1910-08-24	The base of the right ventral fin	Brian, 1912		42.2630°N, 09.29°W
	Lernaeopodina spinacis (Brian, 1908)	Lernaeopodina	Lernaeopodidae	Etmopterus sp.	1998	Atlantic Ocean	Off Sao Miguel Island (Azores)	1905-08-28	The 2nd dorsal fin	Brian, 1908		38.0445°N, 25.54°W
	Naobranchia alta Kabata, 1992	Naobranchia	Lernaeopodidae	Scorpaena papillosa (Schneider & Forster, 1801)	483	Pacific Ocean	Off the coast of New South Wales, Australia	1981-12-10	NA	Kabata, 1992	472–494	33.45°S, 151.50°E–33.54°S, 151.54°E
	Naobranchia maxima Ho, 1975	Naobranchia	Lernaeopodidae	Spectrunculus grandis (Günther, 1877)?	2490	Pacific Ocean	Galapagos Islands (South Pacific Ocean)	1969-05-26	Gill filaments	Ho, 1975a		00.41°S, 91.35°W
	Nectobrachia producta (Hansen, 1923)	Nectobrachia	Lernaeopodidae	Macrourus berglax Lacepède, 1801	334	Atlantic Ocean	Off Greenland	23 October–14 November 2002	NA	Palm & Klimpel, 2008	278–387
	Nectobrachia producta (Hansen, 1923)	Nectobrachia	Lernaeopodidae	Macrourus berglax Lacepède, 1801	662	Atlantic Ocean	Davis Strait	NA	On the front	Hansen, 1923	362 fath.	65.16°N, 55.05°W
	Neoalbionella centroscyllii (Hansen, 1923)	Neoalbionella	Lernaeopodidae	Centroscyllium fabricii (Reinhardt, 1825)	293	Atlantic Ocean	Kangerdluarsuk	NA	Head	Hansen, 1923	120–200 fath.	61.53°N
	Neoalbionella etmopteri (Yamaguti, 1939)	Neoalbionella	Lernaeopodidae	Etmopterus sp.	450	Atlantic Ocean	West of Cape Point	NA	NA	Kensley & Grindley, 1973
	Neoalbionella longicaudata (Hansen, 1923)	Neoalbionella	Lernaeopodidae	Centrophorus squamosus (Bonnaterre, 1788)	732	Atlantic Ocean	South-West of Faroes (North Eastern Atlantic)	1902-08-14	NA	Hansen, 1923	400 fath.	61.07°N, 9.33°W
	Neoalbionella longicaudata (Hansen, 1923)	Neoalbionella	Lernaeopodidae	Centrophorus squamosus (Bonnaterre, 1788)	920	Atlantic Ocean	South of Iceland(North Eastern Atlantic)	1903-07-16	Pectoral fins	Hansen, 1923		63.05°N, 20°W
	Nudiclavella galapagoensis Ho, 1975	Nudiclavella	Lernaeopodidae	Macrouridae sp.	2490	Pacific Ocean	Galapagos Islands (South Pacific Ocean)	1969-05-26	Anal fin	Ho, 1975a		00.41°S, 91.35°W
	Parabrachiella annulata (Markevich, 1940)	Parabrachiella	Lernaeopodidae	Macrouridae sp.	2490	Pacific Ocean	Galapagos Islands (South Pacific Ocean)	1969-05-26	Branchial chamber	Ho, 1975a		00.41°S, 91.35°W
	Parabrachiella annulata (Markevich, 1940)	Parabrachiella	Lernaeopodidae	Albatrossia pectoralis (Gilbert, 1892)	1110	Pacific Ocean	California	NA	Mouth	Noble, 1973	620–1600
	Parabrachiella annulata (Markevich, 1940)	Parabrachiella	Lernaeopodidae	Coryphaenoides acrolepis (Bean, 1884)	2870	Pacific Ocean	California	NA	Mouth, gill chamber	Noble, 1973	1900–3840
	Parabrachiella brevibrachiata (Kabata, 1992)	Parabrachiella	Lernaeopodidae	Tripterophycis gilchristi Boulenger, 1902	465	Pacific Ocean	Off Australia	1982-06-01	NA	Kabata, 1992	435–494	34.30°S, 150.54°E
	Parabrachiella brevibrachiata (Kabata, 1992)	Parabrachiella	Lernaeopodidae	Tripterophycis gilchristi Boulenger, 1902	483	Pacific Ocean	Off Australia	1981-12-10	NA	Kabata, 1992	472–494	33.49°S, 151.50°E–33.54°S, 151.54°E
	Parabrachiella chlorophthalmi (Kabata, 1992)	Parabrachiella	Lernaeopodidae	Paraulopus nigripinnis (Günther, 1878)	483	Pacific Ocean	Off the coast of New South Wales, Australia	1981-12-10	NA	Kabata, 1992	472–494	33.49°S, 151.50°E–33.54°S, 151.54°E
	Parabrachiella microdigitata (Kabata, 1992)	Parabrachiella	Lernaeopodidae	Scorpaena papillosa (Schneider & Forster, 1801)	483	Pacific Ocean	Off the coast of New South Wales, Australia	1981-12-10	NA	Kabata, 1992	472–494	33.50°S, 151.50°E–33.54°S, 151.54°E
	Parabrachiella mirifica (Kabata, 1992)	Parabrachiella	Lernaeopodidae	Hoplichthys haswelli McCulloch, 1907	483	Pacific Ocean	Off the coast of New South Wales, Australia	1981-12-10	NA	Kabata, 1992	472–494	33.49°S, 151.50°E–33.54°S, 151.54°E
	Parabrachiella nitida (Wilson C.B., 1915)	Parabrachiella	Lernaeopodidae	Albatrossia pectoralis (Gilbert, 1892)	933	Pacific Ocean	Northern Pacific	1905-03-20	Mouth	Wilson, 1920	510 fath.	46.44°N, 144.02°E
	Parabrachiella pinguis (Wilson, C.B., 1915)	Parabrachiella	Lernaeopodidae	Antimora rostrata (Günther, 1878)	1947	Atlantic Ocean	North Atlantic	1973-11-18	Branchial cavity	Ho, 1985	1919–1974	39.13°N, 71.53°W
	Parabrachiella robusta (Wilson C.B., 1912)	Parabracahiella	Lernaeopodidae	Sebastes alutus (Gilbert, 1890)	294	Pacific Ocean	Off the coast of British Columbia	May, June, September 1969	Gill rakers	Sekerak, 1970	71–250 fath.
	Parabrachiella superba (Leigh-Sharpe, 1934)	Parabrachiella	Lernaeopodidae	Malacocephalus laevis (Lowe, 1843)	521	Pacific Ocean	Flores Sea (South Pacific Ocean)	NA	Pharynx near first branchial arch	Leigh-Sharpe, 1934
	Praeclavella fortis (Castro et Gonzalez, 2009)	Praeclavella	Lernaeopodidae	Nezumia pulchella (Pequeño, 1971)	350	Pacific Ocean	Off Taltal, Chile (South Eastern Pacific)	NA	Branchial arches	Castro & Gonzalez, 2009	300–400	25.37°S, 70.45°W
	Praeclavella fortis (Castro et Gonzalez, 2009)	Praeclavella	Lernaeopodidae	Nezumia pulchella (Pequeño, 1971)	350	Pacific Ocean	Off Taltal, Chile (South Eastern Pacific)	NA	Branchial arches	Castro & Gonzalez, 2009	300–400	29.13°S, 71.35°W
	Praeclavella gracilis (Hansen, 1923)	Praeclavella	Lernaeopodidae	Polyacanthonotus rissoanus (De Filippi & Verany, 1857)	662	Atlantic Ocean	Davis Strait	NA	Distal part of the anal fin	Hansen, 1923	362 fath.	65.15°N, 55.05°W
	Praeclavella parva (Wilson, C.B., 1915)	Praeclavella	Lernaeopodidae	Sebastes alutus (Gilbert, 1890)	294	Pacific Ocean	Off the coast of British Columbia	May, June, September 1969	Fins	Sekerak, 1970	71–250 fath.
	Praeclavella singularis (Castro-Romero et Gonzalez, 2009)	Praeclavella	Lernaeopodidae	Nezumia pulchella (Pequeño, 1971)	350	Pacific Ocean	Off Taltal, Chile (South Eastern Pacific)	NA	Branchial arches	Castro & Gonzalez, 2009	300–400	25.37°S, 70.45°W
	Praeclavella singularis (Castro-Romero et Gonzalez, 2009)	Praeclavella	Lernaeopodidae	Nezumia pulchella (Pequeño, 1971)	350	Pacific Ocean	Off Taltal, Chile (South Eastern Pacific)	NA	Branchial arches	Castro & Gonzalez, 2009	300–400	29.13°S, 71.35°W
	Praeclavella stichaei (Krøyer, 1863)	Praeclavella	Lernaeopodidae	Lycodes reticulatus Reinhardt, 1835	366	Atlantic Ocean	Disco Bay	NA	NA	Hansen, 1923	200 fath.	68.50°N–70°N
	Vanbenedenia hydrolagae Oldewage, 1993	Vanbenedenia	Lernaeopodidae	Hydrolagus sp.	761	Indian Ocean	South of Cape Recife, South Africa	NA	Anterior dorsal spine	Oldewage, 1993		34.28°S, 25.37°E
	Vanbenedenia kroeyeri Malm, 1861	Vanbenedenia	Lernaeopodidae	Chimaera monstrosa Linnaeus, 1758	329	Atlantic Ocean	Off the island of Sydero	February–March 1959	Dorsal fins	Kabata, 1959	180 fath.	61.17°N, 07.42°W
	Demoleus heptapus (Otto, 1821)	Demoleus	Pandaridae	Hexanchus griseus (Bonnaterre, 1788)	500	The Mediterranean Sea	Port-Vendres	1965-06-24	Gill rays and the edges of the gill slits	Laubier et al., 1966
	Echthrogaleus denticulatus Smith S.I., 1873	Echthrogaleus	Pandaridae	Alopias superciliosus Lowe, 1841	275	Pacific Ocean	In Thai territorial waters	2008-03-01	Body surface	Purivirojkul et al., 2009	100–450	07.41090°N–09.25430°N, 097.27 240°E–097.57490°E
	Pagina tunica Cressey, 1964	Pagina	Pandaridae	Alopias pelagicus Nakamura, 1935	275	Pacific Ocean	In Thai territorial waters	2008-03-02	Body surface	Purivirojkul et al., 2009	100–450	07.41090°N–09.25430°N, 097.27 240°E–097.57490°E
	Cardiodectes bellottii (Richiardi, 1882)	Cardiodectes	Pennellidae	Stenobrachius leucopsarus (Eigenmann & Eigenmann, 1890)	366	Atlantic Ocean	North Atlantic	1905-03-18	Throat	Wilson, 1917	200 fath.	11.11°N, 68.11°W
	Cardiodectes bellottii (Richiardi, 1882)	Cardiodectes	Pennellidae	Myctophum affine (Lütken, 1892)	260	The Mediterranean Sea	Off Cartagena	1909-08-28	The pharyngeal region	Brian, 1912	0–520	37.4610°N, 0.05°W
	Cardiodectes bellottii (Richiardi, 1882)	Cardiodectes	Pennellidae	Ceratoscopelus warmingi (Lütken, 1892)	1050	Pacific Ocean	Ile Eiao (south pacific ocean)	1997-09-05	NA	Boxshall, 2000	1000–1100	7.52°S, 140.39°W
	Exopenna crimmeni Boxshall, 1986	Exopenna	Pennellidae	Antimora rostrata (Günther, 1878)	2540	Atlantic Ocean	Off the West coast of France	NA	Surface of the gill cover	Boxshall, 1986		47°N 8°W
	Haemobaphes cyclopterina (Müller O.F., 1776)	Haemobaphes	Pennellidae	Liparis ochotensis Schmidt, 1904	457	Pacific Ocean	The sea of Japan offthe Korean coast	1906-07-01	Gills	Wilson, 1917	250 fath.
	Haemobaphes diceraus Wilson C.B., 1917	Haemobaphes	Pennellidae	Gadus chalcogrammus Pallas, 1814	363	Pacific Ocean	Eastern Bering Sea	February–March 1996	Gill	Yanagimoto & Ichimura, 2018	260–465	53–54°N 166–173°W
	Peniculus clavatus (O.F. Müller, 1776)	Peniculus	Pennellidae	Macrourus berglax Lacepède, 1801	334	Atlantic Ocean	Off Greenland	23 October–14 November 2002	NA	Palm & Klimpel, 2008	278–387
	Peniculus hokutoae Ohtsuka, Nishikawa & Boxshall, 2018	Peniculus	Pennellidae	Symbolophorus evermanni (Gilbert, 1905)	459	Pacific Ocean	Suruga Bay	2018-07-12	Fins	Ohtsuka et al., 2018b	0–917.9	35.0320°N, 138.4100°E
	Protosarcotretes gnavus (Leigh-Sharpe, 1934)	Protosarcotretes	Pennellidae	Polyipnus spinosus Günther, 1887	287	Pacific Ocean	Madura Sea (South Pacific Ocean)		NA	Leigh-Sharpe, 1934
	Protosarcotretes multilobatus (Lewis, 1959)	Protosarcotretes	Pennellidae	Gigantactis sp.	385	Atlantic Ocean	East of New Smyrna, Florida	1957-02-01	Fins	Lewis, 1959
	Protosarcotretes nishikawai Ohtsuka, Lindsay & Izawa, 2018	Protosarcotretes	Pennellidae	Chauliodus macouni Bean, 1890	405	Pacific Ocean	Suruga Bay	2017-09-08	Skin posterior to right eye	Ohtsuka et al., 2018a	0–810	35.023°N, 138.405°E
	Sarcotretes eristaliformis (Brian, 1908)	Sarcotretes	Pennellidae	Eurypharynx pelecanoides Vaillant, 1882	1907	Atlantic Ocean	Off the coast of New Jersey	20 August 1884	NA	Wilson, 1917	1043 fath.	39.35°N, 71.3430°W
	Sarcotretes eristaliformis (Brian, 1908)	Sarcotretes	Pennellidae	Hymenocephalus striatissimus Jordan & Gilbert, 1904	289	Pacific Ocean	Madura Sea (South Pacific Ocean)	NA	NA	Leigh-Sharpe, 1934
	Sarcotretes eristaliformis (Brian, 1908)	Sarcotretes	Pennellidae	Bathypterois dubius Vaillant, 1888	1372	Atlantic Ocean	Off Flores Island (Azores)	01 August 1888	The base and in the middle of the anterior rays of the anal fin	Brian, 1908		45.13°N, 3.06°W
	Sarcotretes eristaliformis (Brian, 1908)	Sarcotretes	Pennellidae	Bathypterois dubius Vaillant, 1888	1372	Atlantic Ocean	Off Flores Island (Azores)	01 August 1888	The base and in the middle of the anterior rays of the anal fin	Brian, 1912		39.1805°N, 31.12°W
	Sarcotretes eristaliformis (Brian, 1908)	Sarcotretes	Pennellidae	NA	1830	Atlantic Ocean	Off Portugal	1910-09-08	NA	Brian, 1912	0–3660	36.0530°N, 9.0030°W
	Sarcotretes eristaliformis (Brian, 1908)	Sarcotretes	Pennellidae	Eurypharynx pelecanoides Vaillant, 1882	2000	Atlantic Ocean	North Atlantic	1913-08-10	The left side of the cephalothoracic region	Brian, 1914	0–4000	47.4010°N, 7.38°W
	Sarcotretes eristaliformis (Brian, 1908)	Sarcotretes	Pennellidae	Eurypharynx pelecanoides Vaillant, 1882	2000	Atlantic Ocean	Off North America	1913-08-10	NA	Brian, 1929	0–4000	40.15°N, 56.25°W
	Sarcotretes eristaliformis (Brian, 1908)	Sarcotretes	Pennellidae	Eurypharynx pelecanoides Vaillant, 1882	2370	Atlantic Ocean	Off Portugal	1910-09-07	Muscles on the right side of the cephalic region	Brian, 1912	0–4740	36.0640°N, 10.18°W
	Sarcotretes eristaliformis (Brian, 1908)	Sarcotretes	Pennellidae	Bathylagus sp.	3500	Southern Ocean	Davis Sea	1957-01-18	Musculature of the dorsum	Kabata & Gusev, 1966
	Sarcotretes eristaliformis (Brian, 1908)	Sarcotretes	Pennellidae	Bathylagus sp.	3600	Southern Ocean	Lutzow-Holm Bay	1957-02-15	Musculature of the dorsum	Kabata & Gusev, 1966
	Sarcotretes scopeli Jungersen, 1911	Sarcotretes	Pennellidae	Benthosema glaciale (Reinhardt, 1837)	250	Atlantic Ocean	Off Ísland	1904-09-01	The dorsal part	Jungersen, 1911
	Sarcotretes scopeli Jungersen, 1911	Sarcotretes	Pennellidae	Benthosema glaciale (Reinhardt, 1837)	300	Atlantic Ocean	Off Ireland	1906-09-08	The dorsal part	Jungersen, 1911	150–450
	Sarcotretes scopeli Jungersen, 1911	Sarcotretes	Pennellidae	Benthosema glaciale (Reinhardt, 1837)	400	Atlantic Ocean	Off Ísland	1904-09-02	The dorsal part	Jungersen, 1911
	Sarcotretes scopeli Jungersen, 1911	Sarcotretes	Pennellidae	Benthosema glaciale (Reinhardt, 1837)	400	Atlantic Ocean	Off Ísland	1904-06-19	The dorsal part	Jungersen, 1911
	Sarcotretes scopeli Jungersen, 1911	Sarcotretes	Pennellidae	Benthosema glaciale (Reinhardt, 1837)	400	Atlantic Ocean	Off Ísland	1904-09-02	The dorsal part	Jungersen, 1911
	Sarcotretes scopeli Jungersen, 1911	Sarcotretes	Pennellidae	Benthosema glaciale (Reinhardt, 1837)	400	Atlantic Ocean	Off Ireland	1906-06-11	The dorsal part	Jungersen, 1911
	Sarcotretes scopeli Jungersen, 1911	Sarcotretes	Pennellidae	Benthosema glaciale (Reinhardt, 1837)	500	Atlantic Ocean	Off Føroyar	1905-07-23	The dorsal part	Jungersen, 1911
	Sarcotretes scopeli Jungersen, 1911	Sarcotretes	Pennellidae	Benthosema glaciale (Reinhardt, 1837)	500	Atlantic Ocean	Off Føroyar	1905-07-23	The dorsal part	Jungersen, 1911
	Sarcotretes scopeli Jungersen, 1911	Sarcotretes	Pennellidae	Benthosema glaciale (Reinhardt, 1837)	500	Atlantic Ocean	Off Ireland	1906-06-16	The dorsal part	Jungersen, 1911
	Sarcotretes scopeli Jungersen, 1911	Sarcotretes	Pennellidae	Benthosema glaciale (Reinhardt, 1837)	500	Atlantic Ocean	Off Ireland	1906-09-02	The dorsal part	Jungersen, 1911
	Sarcotretes scopeli Jungersen, 1911	Sarcotretes	Pennellidae	Benthosema glaciale (Reinhardt, 1837)	500	Atlantic Ocean	Off Ísland	1904-06-19	The dorsal part	Jungersen, 1911
	Sarcotretes scopeli Jungersen, 1911	Sarcotretes	Pennellidae	Benthosema glaciale (Reinhardt, 1837)	600	Atlantic Ocean	Off Føroyar	1904-08-03	The dorsal part	Jungersen, 1911
	Sarcotretes scopeli Jungersen, 1911	Sarcotretes	Pennellidae	Benthosema glaciale (Reinhardt, 1837)	684	Atlantic Ocean	Off Marthas Vineyard	8 September 1882	NA	Wilson, 1917	374 fath.	39.34°N, 71.56°W
	Sarcotretes scopeli Jungersen, 1911	Sarcotretes	Pennellidae	Benthosema glaciale (Reinhardt, 1837)	949	Atlantic Ocean	Off Block Island	22 March 1883	NA	Wilson, 1917	519 fath.	37.4630°N, 74°W
	Sarcotretes scopeli Jungersen, 1911	Sarcotretes	Pennellidae	Hymenogadus gracilis (Gilbert & Hubbs, 1920)	764	Pacific Ocean	Off New Caledonia	1986-10-21	Embedded in the lateral body musculature	Boxshall, 1990	772–756	19.4240°S, 158.5080°E
	Sarcotretes umitakae Uyeno, Wakabayashi & Nagasawa, 2012	Sarcotretes	Pennellidae	Coelorinchus jordani Smith & Pope, 1906	309	Pacific Ocean	Off the Tokara Islands	2011-10-08	Various parts of the body surface	Uyeno et al., 2012	308.5–309.3	29.5802°N, 127.4379°E–29.5957°N, 127.4428°E
	Procolobomatus kyphosus (Sekerak, 1970)	Procolobomatus	Philichthyidae	Sebastes alutus (Gilbert, 1890)	294	Pacific Ocean	Off the coast of British Columbia	May, June, September 1969	Cephalic sensory canal system	Sekerak, 1970	71–250 fath.
	Sarcotaces antimori Piasecki & Boxshall, 2024	Sarcotaces	Philichthyidae	Antimora rostrata (Günther, 1878)	1642	Atlantic Ocean	Goban Spur, northwestern Atlantic	13–30 February 2001	Lateral musculature	Piasecki & Boxshall, 2024	1631–1653	49.499°N, 12.108°W
	Sarcotaces arcticus Collett, 1874	Sarcotaces	Philichthyidae	Sebastes alutus (Gilbert, 1890)	294	Pacific Ocean	Off the coast of British Columbia	May, June, September 1969	Cyst in anal region of abdominal cavity	Sekerak, 1970	71–250 fath.
	Sarcotaces komaii Shiino, 1953	Sarcotaces	Philichthyidae	Antimora rostrata (Günther, 1878)	500	Pacific Ocean	Pacific coastal area of japan	1979-01-01	Musculature	Avdeev & Avdeev, 1975
	Sarcotaces namibiensis Reimer, 1991	Sarcotaces	Philichthyidae	Selachophidium guentheri Gilchrist, 1903	383	Atlantic Ocean	Coast of Namibia	7–9 October 1988	Pouch of the rectum	Reimer, 1991	350–415	25°–26°S
	Lophoura bouvieri (Quidor, 1912)	Lophoura	Sphyriidae	Nezumia bairdii (Goode & Bean, 1877)	411	Pacific Ocean	Off Marthas Vineyard	4 October 1882	Beside or behind the dorsal fiin	Wilson, 1919		39.54°N, 70.37°W
	Lophoura bouvieri (Quidor, 1912)	Lophoura	Sphyriidae	Nezumia bairdii (Goode & Bean, 1877)	435	Atlantic Ocean	Off Marthas Vineyard	1905-02-22	Beside or behind the dorsal fiin	Wilson, 1919
	Lophoura bouvieri (Quidor, 1912)	Lophoura	Sphyriidae	Nezumia bairdii (Goode & Bean, 1877)	580	Atlantic Ocean	Off Marthas Vineyard	1905-02-24	Beside or behind the dorsal fiin	Wilson, 1919
	Lophoura bouvieri (Quidor, 1912)	Lophoura	Sphyriidae	Nezumia bairdii (Goode & Bean, 1877)	646	Atlantic Ocean	Off New Jersey	2 August 1884	Beside or behind the dorsal fiin	Wilson, 1919		39.5215°N, 70.5530°W
	Lophoura bouvieri (Quidor, 1912)	Lophoura	Sphyriidae	Nezumia bairdii (Goode & Bean, 1877)	668	Atlantic Ocean	Off Marthas Vineyard	1905-02-22	Beside or behind the dorsal fiin	Wilson, 1919
	Lophoura bouvieri (Quidor, 1912)	Lophoura	Sphyriidae	Nezumia bairdii (Goode & Bean, 1877)	684	Atlantic Ocean	Off Marthas Vineyard	1905-02-24	Beside or behind the dorsal fiin	Wilson, 1919
	Lophoura bouvieri (Quidor, 1912)	Lophoura	Sphyriidae	Nezumia bairdii (Goode & Bean, 1877)	783	Atlantic Ocean	Off New Jersey	22 August 1884	Beside or behind the dorsal fiin	Wilson, 1919		39.5930N, 70.3045°W
	Lophoura bouvieri (Quidor, 1912)	Lophoura	Sphyriidae	Nezumia bairdii (Goode & Bean, 1877)	838	Atlantic Ocean	Off Marthas Vineyard	1905-02-23	Beside or behind the dorsal fiin	Wilson, 1919
	Lophoura bouvieri (Quidor, 1912)	Lophoura	Sphyriidae	Nezumia bairdii (Goode & Bean, 1877)	933	Atlantic Ocean	Off New Jersey	23 July 1884	Beside or behind the dorsal fiin	Wilson, 1919		39.3010N, 71.5000°W
	Lophoura bouvieri (Quidor, 1912)	Lophoura	Sphyriidae	Nezumia bairdii (Goode & Bean, 1877)	942	Atlantic Ocean	Off New Jersey	19 August 1884	Beside or behind the dorsal fiin	Wilson, 1919		39.3800°N, 71.3945°W
	Lophoura bouvieri (Quidor, 1912)	Lophoura	Sphyriidae	Nezumia bairdii (Goode & Bean, 1877)	1097	Atlantic Ocean	Off New Jersey	4 August 1884	Beside or behind the dorsal fiin	Wilson, 1919		39.4930°N, 70.2600°W
	Lophoura cardusa (Leigh-Sharpe, 1934)	Lophoura	Sphyriidae	Hymenocephalus striatissimus Jordan & Gilbert, 1904	450	Pacific Ocean	Makassar strait (South Pacific Ocean)	NA	NA	Leigh-Sharpe, 1934
	Lophoura cornuta (C. B. Wilson, 1919)	Lophoura	Sphyriidae	Synaphobranchus kaupii Johnson, 1862	550	Pacific Ocean	Eastern Hokkaido	1983-03-24	NA	Nagasawa, 2024
	Lophoura cornuta (C. B. Wilson, 1919)	Lophoura	Sphyriidae	Synaphobranchus kaupii Johnson, 1862	620	Pacific Ocean	Central Hokkaido	1985-08-21	NA	Nagasawa, 2024
	Lophoura cornuta (C. B. Wilson, 1919)	Lophoura	Sphyriidae	Synaphobranchus affinis Günther, 1877	657	Pacific Ocean	Off Ochiishi Saki, Hokkaido, Japan	1906-10-03	Flesh on the side	Wilson, 1919	359 fath.
	Lophoura edwardsi Kölliker in Gegenbaur, Kölliker & Müller, 1853	Lophoura	Sphyriidae	Macrourus sp.	358	Atlantic Ocean	Off France	1903-07-25	The back, to the left of the fish's dorsal fin, very close to the base of the rays	Brian, 1908		39.1805°N, 31.13°W
	Lophoura edwardsi Kölliker in Gegenbaur, Kölliker & Müller, 1853	Lophoura	Sphyriidae	Coelorinchus caelorhincus (Risso, 1810)	358	Atlantic Ocean	North Atlantic	1903-07-25	The back to the left of the fish's dorsal fin, close to the base of the rays	Brian, 1912		45.13°N, 30.06°W
	Lophoura edwardsi Kölliker in Gegenbaur, Kölliker & Müller, 1853	Lophoura	Sphyriidae	Coelorinchus caelorhincus (Risso, 1810)	400	The Mediterranean Sea	The Israeli coastline	2014-12-14	The back to the dorsal fin	Galil et al., 2021		31.559°N, 34.225°E
	Lophoura edwardsi Kölliker in Gegenbaur, Kölliker & Müller, 1853	Lophoura	Sphyriidae	Coelorinchus caelorhincus (Risso, 1810)	440	The Mediterranean Sea	The Israeli coastline	2017-10-24	The back to the dorsal fin	Galil et al., 2021		32.009°N, 34.242°E
	Lophoura edwardsi Kölliker in Gegenbaur, Kölliker & Müller, 1853	Lophoura	Sphyriidae	Coelorinchus caelorhincus (Risso, 1810)	400	The Mediterranean Sea	The Israeli coastline	2017-11-26	The back to the dorsal fin	Galil et al., 2021		32.009°N, 34.242°E
	Lophoura edwardsi Kölliker in Gegenbaur, Kölliker & Müller, 1853	Lophoura	Sphyriidae	Coelorinchus caelorhincus (Risso, 1810)	400	The Mediterranean Sea	The Israeli coastline	2017-12-19	The back to the dorsal fin	Galil et al., 2021		32.009°N, 34.243°E
	Lophoura edwardsi Kölliker in Gegenbaur, Kölliker & Müller, 1853	Lophoura	Sphyriidae	Coelorinchus caelorhincus (Risso, 1810)	650	The Mediterranean Sea	The Israeli coastline	2020-08-04	The back to the dorsal fin	Galil et al., 2021		32.230°N, 34.340°E
	Lophoura gracilis (Wilson C.B., 1919)	Lophoura	Sphyriidae	Synaphobranchus kaupii Johnson, 1862	1015	Atlantic Ocean	North Atlantic	1969-02-28	Somatic muscle	Ho, 1985	914–1116	34.35°N, 75.34°W
	Lophoura pentaloba Ho, 1985	Lophoura	Sphyriidae	Nezumia bairdii (Goode & Bean, 1877)	871	Atlantic Ocean	North Atlantic	1973-11-14	Somatic muscle	Ho, 1985	828–914	39.25°N, 72.07°W
	Lophoura pentaloba Ho, 1985	Lophoura	Sphyriidae	Coryphaenoides armatus (Hector, 1875)	2949	Atlantic Ocean	North Atlantic	1975-07-06	Somatic muscle	Ho, 1985	2931–2967	38.28°N, 70.52°W
	Lophoura simplex Boxshall, 2000	Lophoura	Sphyriidae	Histobranchus bathybius (Günther, 1877)	2567	Atlantic Ocean	Eastern North Atlantic at Challenger Stn	1997-09-12	embedded in side	Boxshall, 2000
	Lophoura szidati Stadler, 1978	Lophoura	Sphyriidae	Macrourus whitsoni (Regan, 1913)	630	Southern Ocean	Weddell Sea	14 Feburuary 1996, 27 November–6 December 1996	Musculature; body cavity	Walter et al., 2002	620–640	73.36°S, 22.19°W
	Lophoura szidati Stadler, 1978	Lophoura	Sphyriidae	Macrourus whitsoni (Regan, 1913)	716	Southern Ocean	King George Island	14 Feburuary 1996, 27 November–6 December 1996	Musculature; body cavity	Walter et al., 2002	570–861	61.33°–61.46°S, 58.35°–59.24°W
	Lophoura tetraphylla Ho, 1985	Lophoura	Sphyriidae	Antimora rostrata (Günther, 1878)	1691	Atlantic Ocean	North Atlantic	1973-11-19	Somatic muscle	Ho, 1985	1645–1737	39.43°N, 71.12°W
	Lophoura unilobulata Castro & Gonzalez, 2009	Lophoura	Sphyriidae	Nezumia pulchella (Pequeño, 1971)	350	Pacific Ocean	Off Taltal, Chile (South Eastern Pacific)	NA	Branchial arches	Castro & Gonzalez, 2009	300–400	25.37°S, 70.45°W
	Lophoura unilobulata Castro & Gonzalez, 2009	Lophoura	Sphyriidae	Nezumia pulchella (Pequeño, 1971)	350	Pacific Ocean	Off Taltal, Chile (South Eastern Pacific)	NA	Branchial arches	Castro & Gonzalez, 2009	300–400	29.13°S, 71.35°W
	Periplexis lobodes Wilson C.B., 1919	Periplexis	Sphyriidae	Rouleina sp.	893	Pacific Ocean	Campagne Iles Fiji (south pacific ocean)	1998-09-12	mbedded in body musculature on side	Boxshall, 2000	887–899
	Periplexis lobodes Wilson C.B., 1919	Periplexis	Sphyriidae	Alepocephalus agassizii Goode & Bean, 1883	1829	Atlantic Ocean	Off New Jersey	1905-02-25	Alongside the dorsal fin	Wilson, 1919	1000 fath.
	Sphyrion lumpi (Krøyer, 1845)	Sphyrion	Sphyriidae	Psychrolutes macrocephalus (Gilchrist, 1904)	796	Atlantic Ocean	Off Cape Point	NA	Behind pectoral fin	Barnard, 1955a	310–560 fath.
	Sphyrion lumpi (Krøyer, 1845)	Sphyrion	Sphyriidae	Sebastes norvegicus (Ascanius, 1772)	526	Atlantic Ocean	Off Norway	NA	Anus	Hansen, 1923	275–300	62.50°N, 1.56°E
	Sphyrion lumpi (Krøyer, 1845)	Sphyrion	Sphyriidae	Antimora rostrata (Günther, 1878)	1280	Atlantic Ocean	North Atlantic	1969-03-06	Liver	Ho, 1985		39.09°N, 72.11°W
	Trebius bilobatus Brian, 1912	Trebius	Trebiidae	Centrophorus squamosus (Bonnaterre, 1788)	1628	Atlantic Ocean	Off Lisboa, Portugal	1910-08-31	Close to the ventral fin	Brian, 1912		38.46°N, 10.10°W
