# Supplementary material for: Bathymetric distribution of parasitic copepods: strategies for adaptation to the deep-sea environment
Source: Parasitology. 2025 Sep 19;152(12):1263–74. doi: 10.1017/S0031182025100851 (PMC12921265; doi:10.1017/S0031182025100851)
Supplement: Yumura et al. supplementary material 4 — Yumura et al. supplementary material [file S0031182025100851sup004.xlsx]

## Sheet: Sheet1
	Supplementary table 3. References of literature survey.
	Reference	Detail
	Aneesh et al., 2024	Aneesh, P. T., Ohtsuka, S., Kondo, Y., & Helna, A. K. (2024). Two New Genera and Species of the Parasitic Copepod Family Chondracanthidae Milne Edwards, 1840 (Copepoda: Cyclopoida) from Deep-Sea Fishes Off Suruga Bay, Japan. Acta Parasitologica, 69(1), 874-888.
	Atria, 1980	Atria, G. (1980). Chondracanthidae en Chile. Con descripción de una especie nueva: Chondracanthus yañezi n. sp.(Copepoda, Cyclopoidea). Boletín Museo Nacional de Historia Natural, 37, 303-308.
	Avdeev & Avdeev, 1975	Avdeev, G. V., & Avdeev, V. V. (1975). Parasitic Crustacea of the genus Sarcotaces Olsson, 1872 (Copepoda) from fishes of the Pacific Ocean. Bulletin of the Pacific Scientific Institute of Fisheries and Oceanography, 96, 227-231.
	Barnard, 1955a	Barnard, K. H. (1955). South African parasitic copepoda. South African Museum.
	Barnard, 1955b	Barnard, K. H. (1955). Addition to the fauna-list of South African Crustacea and Pycnogonida. Annals of the South African Museum, 43, pl-1.
	Boxshall, 1986	Boxshall, G. A. (1986). A new genus and two new species of Pennellidae (Copepoda: Siphonostomatoida) and an analysis of evolution within the family. Systematic Parasitology, 8(3), 215-225.
	Boxshall, 1989	Boxshall, G. A. (1989). Parasitic copepods of fishes: a new genus of the Hatschekiidae from New Caledonia, and new records of the Pennellidae, Sphyriidae and Lernanthropidae from the South Atlantic and South Pacific. Systematic Parasitology, 13(3), 201-222.
	Boxshall, 1998	Boxshall, G. A. (1998). Host specificity in copepod parasites of deep-sea fishes. Journal of Marine Systems, 15(1-4), 215-223.
	Boxshall, 2000	Boxshall, G. A. (2000). Parasitic copepods (Copepoda: Siphonostomatoida) from deep-sea and mid-water fishes. Systematic parasitology, 47(3), 173-181.
	Brian, 1908	Brian, A. (1908). Note préliminaire sur les Copépodes parasites des poissons provenant des campagnes scientifiques de S.A.S. le Prince Albert Ier de Monaco ou déposés dans les collections du Musée Océanographique. [Preliminary note on parasitic copepods of fish from the scientific campaigns of HSH Prince Albert I of Monaco or deposited in the collections of the Oceanographic Museum.]. Bulletin de…
	Brian, 1912	Brian, A. (1912). Copépodes parasites des poissons et des échinides provenant des campagnes scientifiques de S.A.S. le Prince Albert Ier de Monaco (1866-1910). [Parasitic copepods of fish and echinoids from the scientific campaigns of HSH Prince Albert I of Monaco (1866-1910).]. Résultats Des Campagnes Scientifiques Du Prince Albert Ier de Monaco, 38, 1–58, pls. 1-12. (10-vii-1912).
	Brian, 1914	Brian, A. (1914). Copépodes parasites provenant des récentes campagnes scientifiques de S.A.S. le Prince Albert Ier de Monaco ou déposés dans les collections du Musée océanographie. [Parasitic copepods from recent scientific campaigns of HSH Prince Albert I of Monaco or deposited in the collections of the Oceanography Museum.]. Bulletin de l’Institut Oceanographique Monaco, 286, 1-14. 8 figs. (5-…
	Brian, 1929	Copépodes parasites de poissons et d'Annélide provenant des campagnes scientifiques de S.A.S. le Prince Albert Ier de Monaco. [Parasitic copepods of fish and annelids from the scientific campaigns of HSH Prince Albert I of Monaco.]. Résultats des Campagnes Scientifiques du Prince Albert Ier de Monaco. 76:1-36, figs. 1-5, pls. 1-5. (2-iv-1929)
	Castro & Gonzalez, 2009	Castro, R., & Gonzalez, M. T. (2009). Two new species of Clavella (Copepoda, Siphonostomatoida, Lernaeopodidae) and a new species of Lophoura (Copepoda, Siphonostomatoida, Sphyriidae): parasites on the deep-water fish, Nezumia pulchella from the northern Chilean coast. Crustaceana, 411-423.
	Castro-Romero and Baeza-Kuroki, 1989	Romero, R. C., & Kuroki, H. B. (1989). A new genus of Copepoda: Hatschekiidae parasitic on Dicrolene nigra off the Chilean coast. Journal of natural history, 23(1), 129-135.
	Dallarés et al., 2018	Dallarés, S., Constenla, M., & Carrassón, M. (2018). A new species of Hamaticolax (Copepoda: Bomolochidae) from Helicolenus dactylopterus (Delaroche, 1809)(Scorpaeniformes: Sebastidae) in NW Mediterranean deep waters and notes on patterns of host use and host-specificity of the genus. Parasitology research, 117(11), 3497-3505.
	Deets & Ho, 1988	Deets, G. B., & HO, J. S. (1988). Phylogenetic analysis of the Eudactylinidae (Crustacea: Copepoda: Siphonostomatoida), with descriptions of two new genera. Proceedings of the Biological Society of Washington, 101(2), 317-339.
	Galil et al., 2021	Galil, B. S., Paz, G., Yudkovski, Y., Goren, M., Lubinevsky, H., Douek, J., & Rinkevich, B. (2021). Infection of Lophoura edwardsi Kölliker, 1853 (Copepoda: Sphyriidae), on the Hollowsnout Grenadier Coelorinchus caelorhincus (Risso, 1810)(Osteichthyes: Macrouridae) in the southeastern Mediterranean. Zoology in the Middle East, 67(3), 267-273.
	Gómez et al., 2018	Gómez, S., Aguirre-Villaseñor, H., & Morales-Serna, F. N. (2018). A new species of Chondracanthus (Cyclopoida: Chondracanthidae) parasitic on deep-sea Dibranchus spongiosa (Lophiiformes: Ogcocephalidae) from the Eastern Central Pacific. Acta Parasitologica, 63(2), 375-385.
	Hansen, 1923	Hansen, H. J. 1923. Copepoda parasita and hemiparasita. The Danish Ingolf-Expedition III B (7): 1–92.
	Ho, 1970	Ho, J. S. (1970). Revision of the genera of the Chondracanthidae, a copepod family parasitic on marine fishes. Beaufortia, 17(229), 105-218.
	Ho, 1972	Ho, J. S. (1972). Copepods of the family Chondracanthidae (Cyclopoida) parasitic on South African marine fishes. Parasitology, 65(1), 147-158.
	Ho, 1975a	Ho, J. S. (1975). Copepod parasites of deep-sea fish off the Galapagos Islands. Parasitology, 70(3), 359-375.
	Ho, 1975b	Ho, J. S. (1975). Cyclopoid copepods of the family Chondracanthidae parasitic on New Zealand marine fishes. Publications of the Seto Marine Biological Laboratory, 22(5), 303-319.
	Ho, 1985	Ho, J. S. (1985). Copepod parasites of deep-sea benthic fishes from the western North Atlantic. Parasitology, 90(3), 485-497.
	Ho, 1987	Ho, J. S. (1987). Tautochondria dolichoura ng, n. sp., a copepod parasitic on the bathypelagic fish Anoplogaster cornuta (Valenciennes) in the western North Atlantic. Systematic parasitology, 9(3), 179-184.
	Ho, 1994	Ho, J. S. (1994). Chondracanthid copepods (Poecilostomatoida) parasitic on Japanese deep-sea fishes, with a key to the genera of the Chondracanthidae. Journal of Natural History, 28(3), 505-517.
	Izawa, 1996	Izawa, K. (1996). Archidactylina myxinicola, new genus, new species (Siphonostomatoida), in a new family of copepoda parasitic on hagfishes (Agnatha: Myxiniformes) from Japan. Journal of Crustacean Biology 16(2):406-417.
	Izawa, 2015	Izawa, K. (2015). Some new and known species of Hatschekiidae (Copepoda, Siphonostomatoida) parasitic on Japanese actinopterygian fishes belonging to Ophidiiformes, Beryciformes and Scorpaeniformes, with discussion on the female genital system and the insemination mode in Siphonostomatoida. Crustaceana, 88(3), 359-384.
	Izawa, 2022a	Izawa, K. (2022). Hamaticolax physiculi sp. nov.(Copepoda, Cyclopoida, Bomolochidae) parasitic in the bucco-branchial cavity of Physiculus japonicus Hilgendorf, 1879 (Pisces, Gadiformes, Moridae). Crustaceana, 95(1), 107-117.
	Izawa, 2022b	Izawa, K. (2022). Parahamaticolax ezoisoainame gen. et sp. nov.(Copepoda, Cyclopoida, Bomolochidae) parasitic in the bucco-branchial cavity of Physiculus japonicus Hilgendorf, 1879 (Pisces, Gadiformes, Moridae). Crustaceana, 95(2), 247-252.
	Izawa, 2022c	Izawa, K. (2022). Hamaticolax coelorinchi sp. nov.(Copepoda, Cyclopoida, Bomolochidae) parasitic in the bucco-branchial cavity of Coelorinchus spp.(Pisces, Gadiformes, Macrouridae) in Japan. Crustaceana, 95(2), 241-246.
	Jones & Cabral, 1990	Jones, J. B., & Cabral, P. (1990). New species of Hatschekia (Copepoda: Siphonostomatoida) from the gills of South Pacific fishes. Journal of the Royal Society of New Zealand, 20(2), 221-232.
	Jungersen, 1911	Jungersen, H. F. E. (1911). On a new gymnoblastic hydroid (Ichthyocodium sarcotretis) epizoic on a new parasitic copepod (Sarcotretes scopeli) infesting Scopelus glacialis Rhdt. Videnskabelige Meddelelser Fra Dansk Naturhistoriske Forening, Copenhagen, 64, 1–34, figs. 1–6, pls. 1-2. (18-xii-1911).
	Kabata & Gusev, 1966	Kabata, Z., & Gusev, A. V. (1966). Parasitic Copepoda of fishes from the collection of the Zoological Institute in Leningrad. Zoological Journal of the Linnean Society, 46(309), 155-207.
	Kabata, 1959	Kabata, Z. (1959). Vanbenedenia krøyeri (Copepoda Parasitica): taxonomic review and other notes. Journal of Natural History, 2(24), 731-735.
	Kabata, 1990	Kabata, Z. (1990). Prohatschekia stocki sp. nov.(Copepoda: Hatschekiidae) a parasite of an Australian fish, Rhinhoplichthys haswelli. Beaufortia, 41(19), 135-139.
	Kabata, 1991	Kabata, Z. (1991). Jusheyhoea moseri n. sp.(Copepoda: Chondracanthidae), a parasite of macrourid fishes in Hawaiian waters. Systematic parasitology, 20(2), 155-159.
	Kabata, 1992	Kabata, Z. (1992). Copepoda parasitic on Australian fishes, XIV. An assemblage of bathypelagic species. Journal of natural History, 26(1), 9-45.
	Kellermanns et al., 2009	Kellermanns, E., Klimpel, S., & Palm, H. (2009). Parasite fauna of the Mediterranean grenadier Coryphaenoides mediterraneus (Giglioli, 1893) from the Mid-Atlantic Ridge (MAR). Acta Parasitologica, 54(2), 158-164.
	Kensley & Grindley, 1973	Kensley, B. F., & Grindley, J. R. (1973). South African parasitic copepoda. Annals of the South African Museum.
	Klimpel et al., 2006	Klimpel, S., Palm, H. W., Busch, M. W., Kellermanns, E., & Rückert, S. (2006). Fish parasites in the Arctic deep-sea: Poor diversity in pelagic fish species vs. heavy parasite load in a demersal fish. Deep Sea Research Part I: Oceanographic Research Papers, 53(7), 1167-1181.
	Laubier et al., 1966	Laubier, L., Maillard, C., & Oliver, G. (1966). Contribution a l'étude des parasites du «Griset»: Hexanchus griseus (Bonnaterre, 1788). Vie et Milieu, 1197-1234.
	Lee et al., 2013	Lee, S., Lee, W., & Boxshall, G. (2013). Seven new species of Hatschekia Poche, 1902 (Copepoda: Siphonostomatoida: Hatschekiidae) parasitic on fishes of New Caledonia, and a redescription of H. cadenati Nunes-Ruivo, 1954. Zoosystema, 35(3), 377-413.
	Leigh-Sharpe, 1934	Leigh-Sharpe, W.H. (1934). The Copepoda of the Siboga Expedition. Part II. Commensal and parasitic Copepoda. Siboga Expeditie, Monograph, Leiden, 29b (= Livr. 123), i-vii, 1-43, figs. 1-39.
	Lewis, 1959	Lewis, A. G. (1959). A new species of parasitic copepod of the family Lernaeidae, Lernaeenicus multilobatus, from a deep-sea angler-fish. Bulletin of Marine Science, 9(2), 169-173.
	Nagasawa, 2024	Nagasawa, K. (2024). Rediscovery of a Deep-sea Fish Parasite Lophoura cornuta (Copepoda: Sphyriidae) in the Western North Pacific off Hokkaido, Northern Japan. Species Diversity, 29(1), 37-42.
	Noble, 1973	Noble, E. R. (1973). Parasites and fishes in a deep-sea environment. Advances in marine biology, 11: 121-195.
	Ohtsuka et al., 2018a	Ohtsuka, S., Lindsay, D. J., & Izawa, K. (2018). A new genus and species of the family Pennellidae (Copepoda, Siphonostomatoida) infecting the Pacific viperfish Chauliodus macouni. Parasite, 25.
	Ohtsuka et al., 2018b	Ohtsuka, S., Nishikawa, J., & Boxshall, G. A. (2018). A new species of Peniculus (Copepoda: Siphonostomatoida) parasitizing mesopelagic myctophid fish: first discovery of colonization of the genus in deep water. Parasite, 25.
	Oldewage, 1993	Oldewage, W. H. (1993). A new species of Vanbenedenia Malm, 1860 (Copepoda: Lernaeopodidae) from the southern Indian Ocean. Systematic parasitology, 26(2), 137-140.
	Palm & Klimpel, 2008	Palm, H. W., & Klimpel, S. (2008). Metazoan fish parasites of Macrourus berglax Lacepède, 1801 and other macrourids of the North Atlantic: Invasion of the deep sea from the continental shelf. Deep Sea Research Part II: Topical Studies in Oceanography, 55(1-2), 236-242.
	Pérez-i-García et al., 2017	Pérez-I-García, D., Carrassón, M., & Boxshall, G. A. (2017). A new species of Hamaticolax Ho & Lin, 2006 (Copepoda: Bomolochidae) from deep water macrourids in the Mediterranean. Systematic Parasitology, 94(2), 243–254.
	Piasecki & Boxshall, 2024	Piasecki, W., & Boxshall, G. A. (2024). A new species of Sarcotaces (Copepoda: Cyclopoida: Philichthyidae) from Antimora rostrata (Actinopterygii: Gadiformes: Moridae). Acta Ichthyologica et Piscatoria, 54, 87-94.
	Purivirojkul et al., 2009	Purivirojkul, W., Chaidee, P., & Thapanand-Chaidee, T. (2009). Parasites of deep-sea sharks from the Andaman Sea with six new records of parasites in Thailand. Agriculture and Natural Resources, 43(5), 93-99.
	Rathbun, 1886	Rathbun, R. (1886). Descriptions of parasitic Copepoda belonging to the genera Pandarus and Chondracanthus (with seven plates). Proceedings of the United States National Museum. 9, 310–324, pls. 5–11. (9-x-1886)
	Reimer, 1991	Reimer, L. W. (1991). Sarcotaces namibiensis sp. nov., the first evidence of the genus Sarcotaces Olsson, 1872, in the South Atlantic (Copepoda). Crustaceana, 139-144.
	Rohde et al., 1998	Rohde, K., Ho, J. S., Smales, L., & Williams, R. (1998). Parasites of Antarctic fishes: Monogenea, Copepoda and Acanthocephala. Marine and Freshwater Research, 49(2), 121-125.
	Salinas et al., 2008	Salinas, X., González, M. T., & Acuña, E. (2008). Metazoan parasites of the thumb grenadier Nezumia pulchella, from the south‐eastern Pacific, off Chile, and their use for discrimination of host populations. Journal of Fish Biology, 73(3), 683-691.
	Sekerak, 1970	Sekerak, A. D. (1970). Parasitic copepods of Sebastodes alutus including Chondracanthus triventricosus sp. nov. and Colobomatus kyphosus sp. nov. Journal of the Fisheries Board of Canada, 27(11), 1943-1960.
	Shiino, 1955	Shiino, S.M. (1955). Copepods parasitic on Japanese fishes. 9. Family Chondracanthidae, subfamily Chondracanthinae. Report of the Faculty of Fisheries, Prefectural University of Mie, 2(1):70-111, figs. 1-24. (30-x-1955)
	Uyeno et al., 2012	Uyeno, D., Wakabayashi, K., & Nagasawa, K. (2012). A new species of parasitic copepod, Sarcotretes umitakae sp. n.(Siphonostomatoida, Pennellidae), on the rattail (Actinopterygii, Macrouridae) from the East China Sea, Japan. ZooKeys, (246), 1.
	Walter et al., 2002	Walter, T., Palm, H., Piepiorka, S., & Rückert, S. (2002). Parasites of the Antarctic rattail Macrourus whitsoni (Regan, 1913)(Macrouridae, Gadiformes). Polar Biology, 25, 633-640.
	Wilson, 1917	Wilson, C. B. (1917). North American parasitic copepods belonging to the Lernaeidae with a revision of the entire family. Proceedings of the United States National Museum, 53, 1–150.
	Wilson, 1919	Wilson, C. B. (1919). North American parasitic copepods belonging to the new family Sphyriidae. Proceedings of the United States National Museum, 158, 1–635.
	Wilson, 1920	Wilson, C. B. (1920). Report on the parasitic Copepoda collected during the Canadian Arctic Expedition, 1913-1918. Parasitic Copepoda.
	Wilson, 1932	Wilson, C. B. (1932). The copepods of the Woods Hole region, Massachusetts. Bulletin of the United States National Museum, 158, i.
	Wilson, 1935	Wilson, C. B. (1935). Parasitic copepods from the Pacific coast. The American Midland Naturalist, 16(5), 776-797.
	Yanagimoto & Ichimura, 2018	Yanagimoto, T. & M. Ichimura. (2018). Genetic variations of two parasitic copepod species in gill of walleye pollock, Gadus chalcogrammus collected in the North Pacific. CANCER, 27:29-36. [In Japanese; English abstract]
